# Supplementary material for: A cell atlas of the larval Aedes aegypti ventral nerve cord
Source: Neural Dev. 2024 Jan 31;19:2. doi: 10.1186/s13064-023-00178-8 (PMC10829479; doi:10.1186/s13064-023-00178-8)
Supplement: Supplementary file 1 — Additional file 1: Fig. S1. Quality control measurements for larval Aedes VNC dataset. (A) Histogram showing the log10 distribution of cells expressing the indicated number of UMIs. Red line represents the nUMI cutoff, with cells below 1000 UMI excluded from further analysis. (B) Histogram showing the log10 distribution of cells with the indicated number of expressed genes (nGene). Red line represents the nGene cutoff; cells with fewer than 500 expressed genes were excluded from further analysis. (C) Histogram showing the distribution of cells with indicated proportion of mitochondrial transcripts. Red line represents the mitochondrial proportion cutoff (18%), above which cells were eliminated from further analysis. (D) Histogram showing the distribution of cells with the indicated proportion of transcripts from ribosomal genes. Cells with ribosomal gene proportions less than 5% or greater than 40% were eliminated from further analysis. Genotype: brp-T2A-QF2w / +; QUAS-mcd8GFP / +. Fig. S2. Identification of putative glial cells in the larval Aedes VNC. (A) Cell atlas from initial clustering, which contains 25 distinct cell clusters. Putative glial cells, identified based on marker gene expression, are indicated. (B) Cells from this putative glial cluster were isolated and reclustered to reveal putative glial subtypes. Feature plots depict expression of glial marker genes including the pan-glial marker repo, cortex glia marker wrapper, surface glia marker gemini and four astrocyte glial markers wunen-2 (wun2), Excitatory amino acid transporter 1 (Eaat1), Gat and glutamine sythetase [57]. Genotype: brp-T2A-QF2w / +; QUAS-mcd8GFP / +. Fig. S3. Distribution of neuronal marker gene expression in the Aedes larval VNC cell atlas. Feature plots depict expression of nSyb, Syt, and CadN which are present in all clusters. Genotype: brp-T2A-QF2w / +; QUAS-mcd8GFP / +. Fig. S4. Neurotransmitter marker gene expression in the larval Aedes VNC. (A-D) Feature plots showing expressi [file 13064_2023_178_MOESM1_ESM.zip]

Archive with 4 entries (4 files):
- Yin_AedesVNC_suppFigs-revised-v2.pdf
- Yin_AedesVNC_suppTables-revised.pdf
- YinAedesVNC_raw_data_stats copy.xlsx
- YinAedesVNC_suppTablesPart2-revised.xlsx
