# Supplementary material for: A cell atlas of the larval Aedes aegypti ventral nerve cord
Source: Neural Dev. 2024 Jan 31;19:2. doi: 10.1186/s13064-023-00178-8 (PMC10829479; doi:10.1186/s13064-023-00178-8)
Supplement: Supplementary file 1 — Additional file 1: Fig. S1. Quality control measurements for larval Aedes VNC dataset. (A) Histogram showing the log10 distribution of cells expressing the indicated number of UMIs. Red line represents the nUMI cutoff, with cells below 1000 UMI excluded from further analysis. (B) Histogram showing the log10 distribution of cells with the indicated number of expressed genes (nGene). Red line represents the nGene cutoff; cells with fewer than 500 expressed genes were excluded from further analysis. (C) Histogram showing the distribution of cells with indicated proportion of mitochondrial transcripts. Red line represents the mitochondrial proportion cutoff (18%), above which cells were eliminated from further analysis. (D) Histogram showing the distribution of cells with the indicated proportion of transcripts from ribosomal genes. Cells with ribosomal gene proportions less than 5% or greater than 40% were eliminated from further analysis. Genotype: brp-T2A-QF2w / +; QUAS-mcd8GFP / +. Fig. S2. Identification of putative glial cells in the larval Aedes VNC. (A) Cell atlas from initial clustering, which contains 25 distinct cell clusters. Putative glial cells, identified based on marker gene expression, are indicated. (B) Cells from this putative glial cluster were isolated and reclustered to reveal putative glial subtypes. Feature plots depict expression of glial marker genes including the pan-glial marker repo, cortex glia marker wrapper, surface glia marker gemini and four astrocyte glial markers wunen-2 (wun2), Excitatory amino acid transporter 1 (Eaat1), Gat and glutamine sythetase [57]. Genotype: brp-T2A-QF2w / +; QUAS-mcd8GFP / +. Fig. S3. Distribution of neuronal marker gene expression in the Aedes larval VNC cell atlas. Feature plots depict expression of nSyb, Syt, and CadN which are present in all clusters. Genotype: brp-T2A-QF2w / +; QUAS-mcd8GFP / +. Fig. S4. Neurotransmitter marker gene expression in the larval Aedes VNC. (A-D) Feature plots showing expressi [file 13064_2023_178_MOESM1_ESM.zip › YinAedesVNC_raw_data_stats copy.xlsx]

## Sheet: Figure 1
Figure 1C	number of elav+ cells in different segments											Figure 1D	number of Hoechst+ cells in different segments											Figure 1E	percentage of elav+/Hoechst+ in different segments
	T1_3d	T1_5d	A1_3d	A1_5d	A4_3d	A4_5d	A7_3d	A7_5d					T1_3d	T1_5d	A1_3d	A1_5d	A4_3d	A4_5d	A7_3d	A7_5d					T1_3d	T1_5d	A1_3d	A1_5d	A4_3d	A4_5d	A7_3d	A7_5d
	307	304	275	247	250	209	220	171					494	362	338	299	318	270	263	223					0.621457	0.839779	0.813609	0.826087	0.786164	0.774074	0.836502	0.766816
	301	290	235	244	186	176	138	151					412	591	355	286	278	251	185	223					0.730583	0.490694	0.661972	0.853147	0.669065	0.701195	0.745946	0.67713
	439	277	264	252	242	220	174	263					623	476	326	316	290	253	257	302					0.704655	0.581933	0.809816	0.797468	0.834483	0.869565	0.677043	0.870861
	465	322	248	240	256	220	200	176					679	506	333	333	302	253	267	212					0.684831	0.636364	0.744745	0.720721	0.847682	0.869565	0.749064	0.830189
	396	312	260	234	181	220	223	127					634	647	342	306	214	256	275	218					0.624606	0.482226	0.760234	0.764706	0.845794	0.859375	0.810909	0.582569
	455	348	232	257	205	195	248						700	567	364	280	287	241	274						0.65	0.613757	0.637363	0.917857	0.714286	0.809129	0.905109
	529		279	251	229	175							582		319	351	282	203							0.908935		0.874608	0.7151	0.812057	0.862069
	358		225	227	170	165							572		301	273	242	223							0.625874		0.747508	0.831502	0.702479	0.73991
	463		179	225	229	193							541		255	307	268	225							0.855823		0.701961	0.732899	0.854478	0.857778
	482		211	266	180	199							606		338	408	228	248							0.79538		0.62426	0.651961	0.789474	0.802419
	542		238	228	170	175							722		326	241	258	198							0.750693		0.730061	0.946058	0.658915	0.883838
					151	196											259	314											0.583012	0.624204
					206	165											282	177											0.730496	0.932203
Shapiro-Wilk test												Shapiro-Wilk test												Shapiro-Wilk test
W	0.930512	0.985093	0.954925	0.955267	0.939279	0.901262	0.959622	0.876553				W	0.966923	0.969551	0.875862	0.947024	0.971656	0.956883	0.677201	0.665803				W	0.908863	0.882642	0.967092	0.972987	0.920713	0.914856	0.979181	0.957398
P value	0.41606	0.973896	0.707216	0.711603	0.447628	0.139171	0.816823	0.29398				P value	0.853895	0.889403	0.092157	0.606192	0.913216	0.705078	0.003523	0.004058				P value	0.236433	0.281411	0.855759	0.914982	0.256472	0.213634	0.947413	0.789758
Passed normality test?	yes	yes	yes	yes	yes	yes	yes	yes				Passed normality test?	yes	yes	yes	yes	yes	yes	no	no				Passed normality test?	yes	yes	yes	yes	yes	yes	yes	yes
P value summary	ns	ns	ns	ns	ns	ns	ns	ns				P value summary	ns	ns	ns	ns	ns	ns	**	**				P value summary	ns	ns	ns	ns	ns	ns	ns	ns
Unpaired t test with Welch's correction	T1 comparison		A1 comparison		A4 comparison		A7 comparison					Mann Whitney test	T1 comparison		A1 comparison		A4 comparison		A7 comparison					Unpaired t test with Welch's correction	T1 comparison		A1 comparison		A4 comparison		A7 comparison
P value	0.0005127		0.819		0.3189		0.4402					P value	0.1802		0.1074		0.01591		0.4102					P value	0.09309		0.1141		0.09677		0.5189
P value summary	***		ns		ns		ns					P value summary	ns		ns		*		ns					P value summary	ns		ns		ns		ns
Significantly different (P < 0.05)?	yes		no		no		no					Significantly different?	no		no		yes		no					Significantly different (P < 0.05)?	no		no		no		no
One- or two-tailed P value?	Two-tailed		Two-tailed		Two-tailed		Two-tailed					One- or two-tailed P value?	Two-tailed		Two-tailed		Two-tailed		Two-tailed					One- or two-tailed P value?	Two-tailed		Two-tailed		Two-tailed		Two-tailed
Welch-corrected t, df	t=4.5867, df=12.972		t=-0.2332, df=13.9464		t=1.0229, df=19.5696		t=0.8154, df=7.4351					Sum of ranks in column A,B	113	40	151.5	101.5	223	128	41	25				Welch-corrected t, df	t=1.9019, df=8.1342		t=--1.6537, df=19.5902		t=-1.7284, df=23.9957		t=0.6795, df=6.9101
												Mann-Whitney U	19	47	35.5	85.5	37	132	10	20
ANOVA summary	3d		5d
F	48.2182		35.401									Kruskal-Wallis test	3d		5d									ANOVA summary	3d		5d
P value	7.30638e-13		3.9179e-10									P value	6.39e-07		3.144e-05									F	0.815541		6.48396
P value summary	****		****									P value summary	****		****									P value	0.49352		0.00155642
Significant diff. among means (P < 0.05)?	Yes		Yes									Do the medians vary signif. (P < 0.05)?	Yes		Yes									P value summary	ns		**
												Number of groups	4		4									Significant diff. among means (P < 0.05)?	no		Yes
												Kruskal-Wallis statistic	31.5886		23.5215

## Sheet: Figure 2
Figure 2E	number of GABA+ cells in different segments					percentage of GABA+ cells in different segments					percentage of posterior GABA+/ all GABA+ cells in different segments								Figure 2G	number of 5-HT+ cells in different segments												Figure 2I	number of TH+ cells in different segments													Figure 2I	number of TH+ and GABA+ cells in different segments
	Thoracic Segment	Abdominal Segment				Thoracic Segment	Abdominal Segment				Thoracic Segment	Abdominal Segment								T1	T2	T3	A1	A2	A3	A4	A5	A6	A7				T1	T2	T3	A1	A2	A3	A4	A5	A6	A7	A8				T1	T2	T3
	118	86				0.201022	0.333333				0.79661	0.77907								5	4	2	4	4	4	4	4	4	4				5	3	7	6	10	6	5	3	5	1	2				0	0	0
	85	93				0.128593	0.319588				0.894118	0.655914								6	4	4	4	4	4	4	4	4	4				5	3	3	5	9	8	4	1	5	1					0	0	0
	99	97				0.162829	0.305994				0.89899	0.804124								6	4	4	4	4	4	4	4	4	4				5	3	3	3	6	6	6	1	5	1					0	0	0
	105	88				0.158133	0.30137				0.87619	0.795455								6	4	4	4	4	4	4	4	4	4				5	3	3	3	10	9	1	1	3	1
	84	95				0.125	0.347985				0.892857	0.694737								6	4	2	4	4	4	4	4	4	4				5	3	3	4	10	9	1	1	4	1				Kruskal-Wallis test
	88	91				0.167619	0.320423				0.897727	0.802198								6	4	4	4	4	4												12	14	4	5						P value	0.01997
	79	73				0.122291	0.272388				0.734177	0.821918																																		P value summary	*
	81	98				0.126959	0.294294				0.851852	0.857143							Kruskal-Wallis test													Kruskal-Wallis test														Do the medians vary signif. (P < 0.05)?	Yes
	89	96				0.146865	0.325424				0.910112	0.84375							P value	4.972e-07												P value	1.19e-05													Number of groups	10
	101	105				0.166392	0.347682				0.752475	0.790476							P value summary	****												P value summary	****													Kruskal-Wallis statistic	19.6829
	81	90				0.120896	0.294118				0.864198	0.788889							Do the medians vary signif. (P < 0.05)?	Yes												Do the medians vary signif. (P < 0.05)?	Yes
	110	91				0.162963	0.315972				0.836364	0.791209							Number of groups	10												Number of groups	11
	105	86				0.167197	0.337255				0.742857	0.825581							Kruskal-Wallis statistic	46.4478												Kruskal-Wallis statistic	40.8695
	100	85				0.148148	0.269841				0.81	0.811765
	101	91				0.138356	0.32852				0.811881	0.736264
	56	91				0.0912052	0.312715				0.678571	0.714286
	87	92				0.130045	0.33213				0.850575	0.73913
	108	88				0.142105	0.304498				0.777778	0.784091
	84	93				0.123894	0.255495				0.821429	0.72043
	105	105				0.163297	0.322086				0.8	0.8
	119	106				0.168794	0.316418				0.87395	0.783019
	107	108				0.162121	0.342857				0.82243	0.759259
	111	110				0.160173	0.364238				0.81982	0.745455
	94	102				0.181467	0.280992				0.808511	0.754902
	75	121				0.130662	0.347701				0.866667	0.77686
	62	106				0.108392	0.328173				0.854839	0.754717
		95					0.307443					0.747368
		102					0.334426					0.803922
		101					0.308869					0.742574
		89					0.301695					0.797753
		89					0.257971					0.797753
		103					0.346801					0.728155
		112					0.4					0.705357
		97					0.389558					0.690722
		103					0.347973					0.68932
		91					0.359684					0.78022
		88					0.300341					0.795455
		101					0.297059					0.762376
		94					0.317568					0.765957
		108					0.343949					0.777778
		90					0.301003					0.733333
		102					0.345763					0.715686
		99					0.333333					0.838384
		95					0.340502					0.842105
		106					0.4					0.735849
		102					0.403162					0.735294
		91					0.31058					0.846154
		86					0.324528					0.813953
		97					0.316993					0.752577
		88					0.323529					0.738636
		86					0.332046					0.662791
		91					0.325					0.758242
		90					0.357143					0.777778
		65					0.292793					0.830769
Shapiro-Wilk test					Shapiro-Wilk test					Shapiro-Wilk test
W	0.958663	0.958029			W	0.966649	0.967168			W	0.966649	0.967168
P value	0.36591	0.056247			P value	0.538714	0.144355			P value	0.538714	0.144355
Passed normality test?	yes	yes			Passed normality test?	yes	yes			Passed normality test?	yes	yes
P value summary	ns	ns			P value summary	ns	ns			P value summary	ns	ns
Unpaired t test with Welch's correction					Unpaired t test with Welch's correction					Unpaired t test with Welch's correction
P value	0.6164				P value	1.996e-36				P value	3.749e-05
P value summary	ns				P value summary	yes				P value summary	yes
Significantly different (P < 0.05)?	no				Significantly different (P < 0.05)?	****				Significantly different (P < 0.05)?	****
One- or two-tailed P value?	Two-tailed				One- or two-tailed P value?	Two-tailed				One- or two-tailed P value?	Two-tailed
Welch-corrected t, df	t=-0.5057, df=33.7629				Welch-corrected t, df	t=-27.2729, df=62.5336				Welch-corrected t, df	t=4.6148, df=41.5428
[truncated: 7 more columns]

## Sheet: Figure 3
Figure 3A	number of cells at the different cell phase							Figure 3E	number of cells at the different cell phase in cluster10 sub-clusters								Figure 3H	number of EdU+ cells in different segments							percentage of EdU+ cells in different segments
	cluster	G2M	S	G1					sub-cluster	G2M	S	G1						T1	A1	A4	A7				T1	A1	A4	A7
	0	163	160	281					0	47	11	14						121	34	9	15				0.253138	0.126394	0.03125	0.0742574
	1	110	132	288					1	27	7	7						123	29	6	42				0.240705	0.105455	0.0220588	0.194444
	2	147	101	173					2	14	10	8						149	31	4	10				0.231726	0.0898551	0.0137931	0.0438596
	3	77	85	256					3	16	5	10						85	26	14	11				0.166994	0.13	0.0492958	0.0350318
	4	88	88	205					4	22	3	0						63	34	10	4				0.102439	0.1	0.0371747	0.0152091
	5	34	60	251														88	43	20	8				0.179226	0.13522	0.0706714	0.0432432
	6	109	90	120				Pearson's Chi-squared test										148	35	7	12				0.269091	0.0969529	0.0236486	0.0466926
	7	68	67	176				X-squared	17.274									106	49	12					0.214575	0.142442	0.0377358
	8	25	53	185				df	8									128	28	8					0.31068	0.0828402	0.028777
	9	42	49	110				p-value	0.02738									111	51	20					0.17817	0.143662	0.0689655
	10	126	36	39				P value summary	*									235	51	5					0.346097	0.156442	0.0165563
	11	35	41	120														149	36	8					0.235016	0.108108	0.0373832
	12	58	59	77				Posthoc test after Chi-square test										98	47	15					0.14	0.137427	0.0522648
	13	63	44	73					sub-cluster	Value	G2M	S	G1					157	14	6					0.269759	0.0384615	0.0212766
	14	36	37	99					0	Residuals	0.567482	-0.727225	0.0111045						42	11						0.131661	0.0454545
	15	31	44	86					0	p values	1	1	1							7							0.0261194
	16	26	38	95					1	Residuals	0.469971	-0.156712	-0.422822
	17	22	35	99					1	p values	1	1	1				Shapiro-Wilk test							Shapiro-Wilk test
	18	40	34	72					2	Residuals	-2.41552	2.14622	0.873157				W	0.915701	0.949505	0.896771	0.71777			W	0.986331	0.920641	0.925765	0.717044
	19	43	24	61					2	p values	0.23569	0.477834	1				P value	0.190627	0.516691	0.071362	0.005776			P value	0.996595	0.197018	0.208732	0.005673
	20	25	31	56					3	Residuals	-1.3862	-0.281269	1.96805				Passed normality test?	yes	yes	yes	no			Passed normality test?	yes	yes	yes	no
	21	35	27	46					3	p values	1	1	0.73594				P value summary	ns	ns	ns	*			P value summary	ns	ns	ns	*
	22	12	23	59					4	Residuals	2.79668	-0.823635	-2.62172
	23	13	14	66					4	p values	0.077446	1	0.13123				Kruskal-Wallis test							Kruskal-Wallis test
	24	22	18	51													P value	3.133e-09						P value	2.057e-08
	25	15	27	43													P value summary	****						P value summary	****
	26	11	25	40													Do the medians vary signif. (P < 0.05)?	Yes						Do the medians vary signif. (P < 0.05)?	Yes
	27	19	17	37													Number of groups	4						Number of groups	4
	28	11	22	40													Kruskal-Wallis statistic	42.5063						Kruskal-Wallis statistic	38.6521
	29	19	11	30
	30	15	16	28													Post-hoc?							Post-hoc?
	31	6	17	29
	32	14	14	12
	33	13	11	14
	34	10	4	10
Pearson's Chi-squared test
X-squared	486.19
df	68
p-value	< 2.2e-16
P value summary	****
Posthoc test after Chi-square test
	cluster	Value	G2M	S	G1
	0	Residuals	1.73056	1.70827	-2.93581
	0	p values	1	1	0.349307
	1	Residuals	-1.88688	0.695388	1.02418
	1	p values	1	1	1
	2	Residuals	5.35485	0.157624	-4.72012
	2	p values	9e-06	1	0.000247
	3	Residuals	-2.81297	-1.65998	3.82172
	3	p values	0.5154	1	0.013915
	4	Residuals	-0.479193	-0.273215	0.642895
	4	p values	1	1	1
	5	Residuals	-6.36155	-2.82062	7.84848
	5	p values	0	0.503276	0
	6	Residuals	4.30303	1.95505	-5.34893
	6	p values	0.001769	1	9e-06
	7	Residuals	-0.950935	-0.905867	1.58529
	7	p values	1	1	1
	8	Residuals	-5.65325	-1.37162	6.00877
	8	p values	2e-06	1	0
	9	Residuals	-1.08416	0.238316	0.725687
	9	p values	1	1	1
	10	Residuals	12.9829	-1.95259	-9.45713
	10	p values	0	1	0
	11	Residuals	-2.07971	-0.921614	2.56539
	11	p values	1	1	1
	12	Residuals	1.91052	2.24108	-3.54336
	12	p values	1	1	0.041482
	13	Residuals	3.46112	0.246381	-3.17383
	13	p values	0.056483	1	0.157965
	14	Residuals	-0.989846	-0.676243	1.4232
	14	p values	1	1	1
	15	Residuals	-1.46005	1.10451	0.310466
	15	p values	1	1	1
	16	Residuals	-2.3168	0.0675009	1.9267
	16	p values	1	1	1
	17	Residuals	-2.95907	-0.36836	2.84767
	17	p values	0.323997	1	0.462429
	18	Residuals	0.937172	-0.111225	-0.707956
	18	p values	1	1	1
	19	Residuals	2.53127	-1.32366	-1.04138
	19	p values	1	1	1
	20	Residuals	-0.44789	1.00545	-0.472063
	20	p values	1	1	1
	21	Residuals	2.03092	0.32673	-2.01736
	21	p values	1	1	1
	22	Residuals	-2.59107	0.182291	2.0639
	22	p values	1	1	1
	23	Residuals	-2.30175	-1.96976	3.64752
	23	p values	1	1	0.027802
	24	Residuals	0.0133457	-0.880062	0.737505
	24	p values	1	1	1
	25	Residuals	-1.40336	1.76611	-0.301106
	25	p values	1	1	1
	26	Residuals	-1.97654	1.90194	0.0741786
	26	p values	1	1	1
	27	Residuals	0.383815	-0.0782046	-0.262153
	27	p values	1	1	1
	28	Residuals	-1.81722	1.30619	0.444722
	28	p values	1	1	1
	29	Residuals	1.37342	-0.977771	-0.344131
	29	p values	1	1	1
	30	Residuals	0.2358	0.625145	-0.733942
	30	p values	1	1	1
	31	Residuals	-2.12867	1.53585	0.516011
	31	p values	1	1	1
	32	Residuals	1.61399	1.69019	-2.8206
	32	p values	1	1	0.503312
	33	Residuals	1.45879	0.766861	-1.90193
	33	p values	1	1	1
	34	Residuals	2.01351	-0.809123	-1.03584
	34	p values	1	1	1

## Sheet: Figure 5
Figure 5B	number of elav+ cells					number of Hoechst+ cells
	larvae_3d	larvae_5d	adult			larvae_3d	larvae_5d	adult
	217	202	217			286	269	298
	165	219	298			226	279	392
	227	192	229			275	261	313
	204	238	272			267	268	353
	202	208	148			291	247	224
	256	219	172			299	233	269
	275	222	139			293	275	245
	185	186	126			230	204	207
	234	201	186			258	266	264
	186	186	211			252	240	286
	192	208	238			289	249	325
	172	168	189			281	227	278
	208	168	224			291	199	285
	228	209	147			306	270	252
	250	176	149			318	251	241
	186	220	145			278	253	186
	242	220	232			290	253	339
	256	220	189			302	256	252
	181	195	172			214	241	320
	205	175	175			287	203	239
	229	165	169			282	223	209
	170	193				242	225
	229	199				268	248
	180	175				228	198
	170	196				258	314
	151	165				259	177
	206	195				282	260
	221	226				299	252
	206	189				237	254
	208	185				300	215
	206	185				309	215
	188	202				256	227
	261	202				287	240
	223	199				304	263
	207	160				289	183
	156	165				235	200
	160	195				198	269
	177	206				247	275
	159	198				248	232
	178	215				294	267
	183	182				265	215
	248	195				289	213
	225	195				249	213
	195	206				235	220
	235	231				262	291
	202	200				280	239
	232	157				265	192
	172	162				232	192
	135	211				201	248
	159	194				244	260
	183	204				281	246
	189	207				304	285
	226	170				284	182
Shapiro-Wilk test					Shapiro-Wilk test
W	0.98459	0.974727	0.946246		W	0.953655	0.979582	0.982734
P value	0.722578	0.319847	0.288741		P value	0.038719	0.495361	0.958979
Passed normality test?	yes	yes	yes		Passed normality test?	no	yes	yes
P value summary	ns	ns	ns		P value summary	*	ns	ns
ANOVA summary					Kruskal-Wallis test
F	1.24146				P value	2.001e-05
P value	0.292527				P value summary	****
P value summary	ns				Do the medians vary signif. (P < 0.05)?	Yes
Significant diff. among means (P < 0.05)?	no				Number of groups	3
					Kruskal-Wallis statistic	21.6387
					Dunn's multiple comparisons test	Mean rank diff.	Significant?	Summary	P Value
					larvae_3d vs. larvae_5d	31.3113	Yes	****	1.188e-05
					larvae_3d vs. adult	-1.8774	No	ns	0.8432
					larvae_5d vs. adult	29.434	Yes	**	0.001924

## Sheet: Figure S7
Figure S7A	Intensity of TH+ cells					Figure S7B	number of TH+ cells in different segments														Figure S7C	number of TH+ cells
	CTCF (corrected total cell fluorescence)	CTCF*1000	level				TH_level	T1	T2	T3	A1	A2	A3	A4	A5	A6	A7	A8			TH_level	GABA +	GABA -
	23150.6	23.1506	medium				low	3	4	3	8	42	35	13	6	12	0	0			low	29	48
	4164.07	4.16407	low				medium	15	4	6	7	6	7	6	6	5	4	0			medium	2	25
	23100.7	23.1007	medium				high	7	7	10	6	9	10	2	0	5	1	2			high	0	25
	11010.8	11.0108	low				total	25	15	19	21	57	52	21	12	22	5	2			total	31	98
	4367.9	4.3679	low				N	5	5	5	5	6	6	6	6	5	5	1			N	6	6
	42435.7	42.4357	medium
	3100.54	3.10054	low
	3059.93	3.05993	low
	15973.2	15.9732	medium
	4193.46	4.19346	low
	4022.42	4.02242	low
	186.878	0.186878	low
	8213.07	8.21307	low
	9564.75	9.56475	low
	62.2465	0.0622465	low
	1852.85	1.85285	low
	4897.57	4.89757	low
	6979.77	6.97977	low
	5424.82	5.42482	low
	110797	110.797	high
	5757.14	5.75714	low
	2641.76	2.64176	low
	2132.37	2.13237	low
	4041.42	4.04142	low
	2657.81	2.65781	low
	5365.75	5.36575	low
	4045.65	4.04565	low
	161527	161.527	high
	3494.66	3.49466	low
	1870.21	1.87021	low
	2489.84	2.48984	low
	2256.95	2.25695	low
	1369.22	1.36922	low
	171247	171.247	high
	86556.3	86.5563	high
	156823	156.823	high
	25574.4	25.5744	medium
	220964	220.964	high
	182462	182.462	high
	30968.5	30.9685	medium
	119053	119.053	high
	42167.4	42.1674	medium
	38560.5	38.5605	medium
	38991.2	38.9912	medium
	108397	108.397	high
	37178.2	37.1782	medium
	24708.3	24.7083	medium
	28688.9	28.6889	medium
	1508.17	1.50817	low
	3152.36	3.15236	low
	3215.61	3.21561	low
	418.005	0.418005	low
	7221.38	7.22138	low
	1209.55	1.20955	low
	2654.14	2.65414	low
	148007	148.007	high
	10380	10.38	low
	3811.3	3.8113	low
	5409.53	5.40953	low
	6280.26	6.28026	low
	8995.44	8.99544	low
	8484.1	8.4841	low
	3855.48	3.85548	low
	5314.62	5.31462	low
	7357.09	7.35709	low
	204740	204.74	high
	1980.52	1.98052	low
	3361.36	3.36136	low
	216184	216.184	high
	118389	118.389	high
	125330	125.33	high
	4777.92	4.77792	low
	4156.64	4.15664	low
	74243.5	74.2435	high
	21380.9	21.3809	medium
	59132.8	59.1328	high
	51520.5	51.5205	high
	21769.7	21.7697	medium
	17007.4	17.0074	medium
	38729.4	38.7294	medium
	11187.2	11.1872	low
	5922.79	5.92279	low
	65111.3	65.1113	high
	38599.4	38.5994	medium
	44541	44.541	medium
	71928.3	71.9283	high
	5332.96	5.33296	low
	84124	84.124	high
	2526	2.526	low
	7142.94	7.14294	low
	7856.59	7.85659	low
	15572.3	15.5723	medium
	3983.12	3.98312	low
	11062.5	11.0625	low
	7474.45	7.47445	low
	31720.5	31.7205	medium
	5792.19	5.79219	low
	8509.69	8.50969	low
	46351.9	46.3519	medium
	19983.9	19.9839	medium
	146161	146.161	high
	272.484	0.272484	low
	2694.71	2.69471	low
	3583.22	3.58322	low
	12200.5	12.2005	low
	6873.86	6.87386	low
	16497.2	16.4972	medium
	2725.53	2.72553	low
	8643.94	8.64394	low
	3522.94	3.52294	low
	19617.4	19.6174	medium
	31241.6	31.2416	medium
	13300	13.3	low
	12982	12.982	low
	223697	223.697	high
	4577.33	4.57733	low
	8316.72	8.31672	low
	11437	11.437	low
	178917	178.917	high
	2085.31	2.08531	low
	7059.89	7.05989	low
	1230.16	1.23016	low
	2629.97	2.62997	low
	109196	109.196	high
	9376.09	9.37609	low
	4973.8	4.9738	low
	79945.9	79.9459	high
	19479.9	19.4799	medium
	49201.9	49.2019	medium
	134647	134.647	high
	285501	285.501	high
	269164	269.164	high
	216465	216.465	high
	123381	123.381	high
	59527.7	59.5277	high
	319137	319.137	high
	29671.6	29.6716	medium
	153846	153.846	high
	324313	324.313	high
	147149	147.149	high
	19218.6	19.2186	medium
	22123.6	22.1236	medium
	19366.7	19.3667	medium
	14274.5	14.2745	low
	77572.6	77.5726	high
	36159	36.159	medium
	5031.65	5.03165	low
	10184.6	10.1846	low
	95602.5	95.6025	high
	67662	67.662	high
	6493.82	6.49382	low
	3516.31	3.51631	low
	2198.42	2.19842	low
	77775.1	77.7751	high
	2908.34	2.90834	low
	12802.8	12.8028	low
	3992.44	3.99244	low
	652.602	0.652602	low
	819.331	0.819331	low
	1872.39	1.87239	low
	13092.2	13.0922	low
	35794.4	35.7944	medium
	213412	213.412	high
	2823	2.823	low
	10123.9	10.1239	low
	26161.2	26.1612	medium
	9739.5	9.7395	low
	18571.3	18.5713	medium
	251316	251.316	high
	9945.45	9.94545	low
	3978.96	3.97896	low
	140996	140.996	high
	5928.65	5.92865	low
	5217.01	5.21701	low
	8030.65	8.03065	low
	22767.8	22.7678	medium
	112932	112.932	high
	35464.4	35.4644	medium
	5504.23	5.50423	low
	86713.5	86.7135	high
	204039	204.039	high
	207371	207.371	high
	124239	124.239	high
	55006.7	55.0067	high
	60730.6	60.7306	high
	22138.3	22.1383	medium
	214796	214.796	high
	23257.5	23.2575	medium
	35849.3	35.8493	medium
	125538	125.538	high
	44394.5	44.3945	medium
	25414.7	25.4147	medium
	22143	22.143	medium
	98269	98.269	high
	78726.2	78.7262	high
	23883.8	23.8838	medium
	9897.29	9.89729	low
	6861.76	6.86176	low
	9166.06	9.16606	low
	4864.95	4.86495	low
	144785	144.785	high
	12039.8	12.0398	low
	7735.29	7.73529	low
	2976.01	2.97601	low
	5755.92	5.75592	low
	14561.3	14.5613	low
	36362.4	36.3624	medium
	5993.58	5.99358	low
	2975.03	2.97503	low
	262744	262.744	high
	7166.26	7.16626	low
	4656.68	4.65668	low
	10951.7	10.9517	low
	2099.98	2.09998	low
	3495.87	3.49587	low
	212711	212.711	high
	4119.76	4.11976	low
	154309	154.309	high
	2828.24	2.82824	low
	5506.92	5.50692	low
	8068.7	8.0687	low
	103011	103.011	high
	11537.9	11.5379	low
	78786.9	78.7869	high
	18040.4	18.0404	medium
	18516.7	18.5167	medium
	201237	201.237	high
	37053.3	37.0533	medium
	25528.9	25.5289	medium
	34213.9	34.2139	medium
	26745.1	26.7451	medium
	25941.7	25.9417	medium
	15407.8	15.4078	medium
	28063.1	28.0631	medium
	68760.1	68.7601	high
	293409	293.409	high
	39750.1	39.7501	medium
	18084.8	18.0848	medium
	10707.8	10.7078	low
	265927	265.927	high
	27480.5	27.4805	medium
	12867.5	12.8675	low
	10777.7	10.7777	low
	4461.1	4.4611	low
	155391	155.391	high
	3396.31	3.39631	low
	4139.36	4.13936	low
	16629.6	16.6296	medium
	148101	148.101	high
	27349	27.349	medium
	92544.9	92.5449	high

## Sheet: Figure S16
Figure S16	number of PH3+ cells
	3d_thoracic	3d_abdominal	5d_thoracic	5d_abdominal
	28	5	2	2
	26	2	8	0
	24	10	10	0
	41	2	5	0
	29	3	4	3
	45	0	5	0
	31	2	5	0
	44	4	8	0
	35	5	6	0
	37	2	12	0
	33	2	3	0
	37	4	7	0
	38	0	20	0
	41	1	11	0
	41	3	14	0
	46	8	26	1
	38	0	32	0
	29	3	7	0
		1	3	0
		2	3	0
		1	5	0
		0	5	0
		4	1	1
		10	1	2
		2	3	0
		2	3	0
		4	0	0
		3	6	0
		0	1	0
		2		0
		2		3
		8		1
		2		0
		1		0
		4		0
		1		0
		2		2
				10
				2
				0
				1
				2
				0
				0
				0
				0
				1
				0
				0
				0
				0
				0
				1
				1
				0
				1
				0
				3
				0
				2
				1
				0
				0
				4
				0
				0
				1
				0
				0
				0
				0
				0
				0
				0
				3
Shapiro-Wilk test	3d_thoracic	3d_abdominal	5d_thoracic	5d_abdominal
W	0.955276	0.83163	0.763671	0.477433
P value	0.513607	6e-05	2e-05	9e-06
Passed normality test?	yes	no	no	no
P value summary	ns	****	****	****
Mann Whitney test	3d T vs. A comparison		5d T vs. A comparison		Thoracic 3d vs. 5d		Abdominal 3d vs. 5d
P value	1.926e-09		1.33e-13		2.93e-08		6.479e-10
P value summary	****		****		****		****
Significantly different?	yes		yes		yes		yes
One- or two-tailed P value?	Two-tailed		Two-tailed		Two-tailed		Two-tailed
Sum of ranks in column A,B	837	703	2468.5	2991.5	685.5	442.5	3014	3314
Mann-Whitney U	0	666	141.5	2033.5	7.5	514.5	464	2311
