# Supplementary material for: A cell atlas of the larval Aedes aegypti ventral nerve cord
Source: Neural Dev. 2024 Jan 31;19:2. doi: 10.1186/s13064-023-00178-8 (PMC10829479; doi:10.1186/s13064-023-00178-8)
Supplement: Supplementary file 1 — Additional file 1: Fig. S1. Quality control measurements for larval Aedes VNC dataset. (A) Histogram showing the log10 distribution of cells expressing the indicated number of UMIs. Red line represents the nUMI cutoff, with cells below 1000 UMI excluded from further analysis. (B) Histogram showing the log10 distribution of cells with the indicated number of expressed genes (nGene). Red line represents the nGene cutoff; cells with fewer than 500 expressed genes were excluded from further analysis. (C) Histogram showing the distribution of cells with indicated proportion of mitochondrial transcripts. Red line represents the mitochondrial proportion cutoff (18%), above which cells were eliminated from further analysis. (D) Histogram showing the distribution of cells with the indicated proportion of transcripts from ribosomal genes. Cells with ribosomal gene proportions less than 5% or greater than 40% were eliminated from further analysis. Genotype: brp-T2A-QF2w / +; QUAS-mcd8GFP / +. Fig. S2. Identification of putative glial cells in the larval Aedes VNC. (A) Cell atlas from initial clustering, which contains 25 distinct cell clusters. Putative glial cells, identified based on marker gene expression, are indicated. (B) Cells from this putative glial cluster were isolated and reclustered to reveal putative glial subtypes. Feature plots depict expression of glial marker genes including the pan-glial marker repo, cortex glia marker wrapper, surface glia marker gemini and four astrocyte glial markers wunen-2 (wun2), Excitatory amino acid transporter 1 (Eaat1), Gat and glutamine sythetase [57]. Genotype: brp-T2A-QF2w / +; QUAS-mcd8GFP / +. Fig. S3. Distribution of neuronal marker gene expression in the Aedes larval VNC cell atlas. Feature plots depict expression of nSyb, Syt, and CadN which are present in all clusters. Genotype: brp-T2A-QF2w / +; QUAS-mcd8GFP / +. Fig. S4. Neurotransmitter marker gene expression in the larval Aedes VNC. (A-D) Feature plots showing expressi [file 13064_2023_178_MOESM1_ESM.zip › YinAedesVNC_suppTablesPart2-revised.xlsx]

## Sheet: Table S2
Table S2. Putative glial cluster marker genes.
p_val	avg_log2FC	pct.1	pct.2	p_val_adj	gene	geneName	dmel_geneName
0	3.98945	0.438	0.014	0	LOC5568620	uncharacterized LOC5568620	NA
0	3.46383	0.541	0.023	0	LOC5568654	probable cytochrome P450 28a5	Cyp28a5;Cyp28d2;Cyp28d1;Cyp309a1;Cyp28c1;Cyp309a2
0	3.31124	0.708	0.03	0	LOC5578900	probable 3-hydroxyisobutyrate dehydrogenase	CG15093
0	3.27787	0.454	0.009	0	LOC5568942	nidogen-2	Ndg
0	3.27237	0.449	0.012	0	LOC5572213	poly(U)-specific endoribonuclease homolog	CG2145
0	2.73759	0.562	0.023	0	LOC5576084	2-amino-3-ketobutyrate coenzyme A ligase	CG10361
0	2.67566	0.465	0.012	0	LOC5574190	protein TIS11	NA
0	2.66404	0.384	0.006	0	LOC110678282	homeobox protein repo	repo
0	2.51043	0.459	0.016	0	LOC5564760	cytochrome P450 9e2	Cyp9b2;Cyp9b1;Cyp9f2;Cyp9c1;Cyp9h1;Cyp9f3
0	2.42439	0.389	0.006	0	LOC5567207	organic cation transporter protein	CG6126
0	2.29963	0.362	0.005	0	LOC5568477	growth arrest and DNA damage-inducible protein GADD45 alpha	Gadd45
0	2.06543	0.503	0.015	0	LOC5569333	short/branched chain specific acyl-CoA dehydrogenase	CG3902
0	2.02141	0.378	0.005	0	LOC5565630	uncharacterized LOC5565630	CG12811
0	2.00608	0.405	0.011	0	LOC5566777	dorsal-ventral patterning protein Sog	sog
0	1.94832	0.454	0.007	0	LOC5564405	glutathione S-transferase theta-1	GstT4
0	1.92436	0.459	0.014	0	LOC23687553	3-oxoacyl-[acyl-carrier-protein] reductase FabG	CG31548;CG31546
0	1.75387	0.362	0.007	0	LOC110676505	uncharacterized LOC110676505	CG30069
0	1.72183	0.405	0.009	0	LOC5568617	endothelial lipase	CG17292
0	1.64864	0.368	0.007	0	LOC5572227	uncharacterized LOC5572227	NA
0	1.58905	0.373	0.007	0	LOC5569753	branched-chain-amino-acid aminotransferase	CG1673
0	1.31828	0.276	0.003	0	LOC5572154	apolipoprotein D	NA
2.61687e-304	2.05152	0.378	0.01	3.31819e-300	LOC5564756	probable cytochrome P450 9f2	Cyp9b2;Cyp9b1;Cyp9f2;Cyp9c1;Cyp9h1;Cyp9f3
3.60892e-299	5.02841	0.53	0.025	4.57611e-295	LOC5569814	uncharacterized LOC5569814	NA
2.7255e-293	4.54625	0.557	0.029	3.45593e-289	LOC5565700	carbonic anhydrase	CAH1
7.16532e-292	2.21809	0.319	0.006	9.08562e-288	LOC5568694	mitochondrial uncoupling protein 2	NA
1.0689e-281	1.58243	0.335	0.008	1.35537e-277	LOC5566028	rutC family protein UK114	UK114
2.42143e-278	1.80215	0.416	0.015	3.07037e-274	LOC5567898	epoxide hydrolase 1	NA
6.17879e-277	1.70323	0.341	0.008	7.8347e-273	LOC5576654	uncharacterized LOC5576654	NA
7.28901e-273	2.3242	0.438	0.017	9.24246e-269	LOC5565741	inositol monophosphatase 2	CG17029;CG17027;CG17028;CG17026
6.59554e-269	1.63172	0.308	0.007	8.36315e-265	LOC5572971	uncharacterized LOC5572971	CG31370;CG11893;CG31436;CG31300;CG13659;CG13658;CG31104
8.63516e-269	1.20018	0.33	0.008	1.09494e-264	LOC5578234	synaptobrevin	NA
1.10364e-264	4.19102	0.665	0.052	1.39942e-260	LOC5570587	probable glutathione peroxidase 2	NA
1.42047e-264	1.21837	0.297	0.006	1.80116e-260	LOC5568652	probable cytochrome P450 28a5	Cyp28a5;Cyp28d2;Cyp28d1;Cyp309a1;Cyp28c1;Cyp309a2
6.8738e-258	1.39252	0.259	0.004	8.71598e-254	LOC5579167	organic solute transporter alpha-like protein	CG6836
1.75265e-257	2.08808	0.405	0.015	2.22236e-253	LOC5564758	cytochrome P450 9e2	Cyp9b2;Cyp9b1;Cyp9f2;Cyp9c1;Cyp9h1;Cyp9f3
5.15567e-256	1.82211	0.395	0.015	6.53739e-252	LOC5576391	uncharacterized LOC5576391	Cyp6a19;Cyp6a8;Cyp6a2;Cyp6a18;Cyp6a9;Cyp6a17;Cyp6a21;Cyp6a23;Cyp6a22;Cyp6a13
2.77244e-255	1.75051	0.351	0.011	3.51546e-251	LOC5573116	cytochrome P450 CYP12A2	Cyp12b2
2.46484e-254	1.96105	0.319	0.008	3.12541e-250	LOC110676292	fibroin heavy chain	prc
1.56035e-243	2.09246	0.465	0.024	1.97853e-239	LOC5574682	juvenile hormone epoxide hydrolase 1	Jheh3;Jheh1
8.95249e-240	2.76402	0.449	0.022	1.13518e-235	LOC5576970	UDP-glucuronosyltransferase 2B15	Ugt305A1;Ugt316A1
1.09346e-237	1.9733	0.411	0.018	1.3865e-233	LOC5575872	delta(24)-sterol reductase	NA
1.77935e-237	4.72481	0.649	0.056	2.25622e-233	LOC5571086	NA	NA
1.64174e-235	1.20885	0.319	0.009	2.08173e-231	LOC5568403	lipid storage droplets surface-binding protein 2	Lsd-2
1.59526e-233	3.39415	0.427	0.021	2.02279e-229	LOC5577632	growth/differentiation factor 8	NA
5.59521e-225	1.14681	0.259	0.006	7.09472e-221	LOC5580091	neprilysin-2	Nep4
3.05929e-224	1.16238	0.27	0.006	3.87918e-220	LOC5579927	probable cytochrome P450 9f2	Cyp9b2;Cyp9b1;Cyp9f2;Cyp9c1;Cyp9h1;Cyp9f3
2.95075e-223	1.75839	0.341	0.012	3.74155e-219	LOC5567605	uncharacterized LOC5567605	CG31099;CG10560;CG31087;CG6908;CG10553;CG10550;CG10559;CG6834;CG6830;CG31288;CG10562;CG31102;CG31097;CG18765;CHKov2;CHKov1
4.93176e-221	2.06186	0.314	0.01	6.25347e-217	LOC5572220	uncharacterized LOC5572220	NA
3.95594e-220	1.41771	0.303	0.009	5.01613e-216	LOC5564750	probable cytochrome P450 9f2	Cyp9b2;Cyp9b1;Cyp9f2;Cyp9c1;Cyp9h1;Cyp9f3
5.35846e-220	2.47657	0.314	0.01	6.79453e-216	LOC5578401	calcium and integrin-binding family member 2	NA
3.13936e-211	1.96804	0.254	0.006	3.98071e-207	LOC5571685	acyl-CoA-binding protein homolog	Acbp2
2.95154e-210	1.54884	0.362	0.016	3.74255e-206	LOC5577139	isovaleryl-CoA dehydrogenase	CG6638
1.22251e-209	2.06554	0.449	0.027	1.55014e-205	LOC5571775	venom serine carboxypeptidase	CG4572
4.64686e-207	1.17453	0.27	0.007	5.89222e-203	LOC5566373	sugar transporter SWEET1	CG7272
3.9632e-200	1.96324	0.389	0.02	5.02534e-196	LOC23687481	cytochrome P450 6a8	Cyp6a19;Cyp6a8;Cyp6a2;Cyp6a18;Cyp6a9;Cyp6a17;Cyp6a21;Cyp6a23;Cyp6a22;Cyp6a13
7.25774e-199	1.4576	0.314	0.012	9.20281e-195	LOC5578743	laminin subunit beta-1	LanB1
1.0907e-196	1.42109	0.308	0.011	1.38301e-192	LOC5579808	uncharacterized LOC5579808	CG31370;CG11893;CG31436;CG31300;CG13659;CG13658;CG31104
2.19638e-194	2.15248	0.384	0.02	2.78501e-190	LOC5564754	NA	NA
2.51296e-194	1.37407	0.303	0.011	3.18643e-190	LOC5569684	probable cytochrome P450 4d14	Cyp4e3;Cyp4ad1;Cyp4e2;Cyp4e1
3.24297e-192	3.91912	0.795	0.12	4.11208e-188	LOC5568355	glutathione S-transferase 1	GstD6;GstD4;GstD7;GstD9;GstD5;GstD10;GstD3;GstD8;GstD2;GstD1
1.03126e-188	1.47181	0.259	0.008	1.30763e-184	LOC23687552	lysozyme c-1	CG11159
2.94798e-185	2.67541	0.351	0.017	3.73804e-181	LOC5573132	chitinase-like protein Idgf4	Idgf6;Idgf4
3.52725e-185	2.01528	0.314	0.013	4.47255e-181	LOC5578684	stearoyl-CoA desaturase 5	CG9743
1.47163e-182	2.31197	0.378	0.021	1.86603e-178	LOC5569443	uncharacterized peptidase C1-like protein F26E4.3	Swim
6.84283e-177	1.36674	0.341	0.017	8.67671e-173	LOC5569859	glutathione S-transferase 1	GstE12;GstE11
1.81077e-176	1.44887	0.286	0.011	2.29606e-172	LOC5570891	transforming growth factor-beta-induced protein ig-h3	mfas
2.64868e-174	4.61923	0.368	0.021	3.35853e-170	LOC5565319	para-nitrobenzyl esterase	NA
4.98284e-170	1.4761	0.254	0.009	6.31824e-166	LOC5575451	probable cytochrome P450 9f2	Cyp9b2;Cyp9b1;Cyp9f2;Cyp9c1;Cyp9h1;Cyp9f3
5.19949e-164	1.86454	0.438	0.034	6.59295e-160	LOC5571381	glutathione S-transferase theta-1	NA
1.27803e-162	1.58999	0.357	0.021	1.62054e-158	LOC5572673	retinal dehydrogenase 1	CG31075
2.63445e-162	2.35617	0.297	0.014	3.34049e-158	LOC5576631	facilitated trehalose transporter Tret1-2 homolog	NA
2.21759e-157	5.87177	0.438	0.037	2.81191e-153	LOC5572533	uncharacterized LOC5572533	CG10433
6.9349e-150	2.48248	0.292	0.015	8.79346e-146	LOC5564544	epidermal growth factor receptor	Egfr
6.40077e-148	3.25951	0.443	0.039	8.11618e-144	LOC5575043	basement membrane-specific heparan sulfate proteoglycan core protein	NA
1.10218e-147	2.68672	0.551	0.067	1.39756e-143	LOC5577367	protein prenyltransferase alpha subunit repeat-containing protein 1-B	temp
4.01352e-140	2.08733	0.378	0.029	5.08914e-136	LOC5575074	WAP	CG30197
3.02944e-132	1.55229	0.259	0.013	3.84133e-128	LOC5564404	uncharacterized LOC5564404	NA
5.23994e-132	2.33654	0.524	0.067	6.64425e-128	LOC5566322	ornithine aminotransferase	Oat
4.25541e-127	3.00353	0.27	0.015	5.39587e-123	LOC110679081	neurofilament light polypeptide-like	NA
1.13505e-123	1.11806	0.297	0.02	1.43924e-119	LOC5570930	ATP-binding cassette sub-family G member 1	CG3164
9.76165e-122	3.30189	0.568	0.086	1.23778e-117	LOC5575278	glutathione S-transferase	GstS1
5.45128e-119	1.54259	0.357	0.031	6.91223e-115	LOC5565408	innexin inx1	ogre
6.55298e-118	1.64527	0.405	0.042	8.30918e-114	LOC5565409	innexin inx2	Inx2
1.04225e-117	3.8043	0.762	0.195	1.32157e-113	LOC5568558	probable methylmalonate-semialdehyde dehydrogenase [acylating]	CG17896
3.16069e-107	2.23596	0.395	0.044	4.00775e-103	LOC5569214	probable cytochrome P450 308a1	NA
8.46754e-101	0.979974	0.265	0.02	1.07368e-96	LOC5576070	fatty acid hydroxylase domain-containing protein 2	NA
9.74217e-100	2.05742	0.303	0.027	1.23531e-95	LOC5575826	tubulin alpha-1A chain	alphaTub85E
2.91586e-95	1.56483	0.346	0.037	3.69731e-91	LOC5578831	23 kDa integral membrane protein	NA
3.66606e-91	1.44168	0.314	0.031	4.64856e-87	LOC5570561	receptor-type guanylate cyclase Gyc76C	Gyc76C;CG42637
6.14741e-90	3.09642	0.443	0.069	7.79492e-86	LOC5570219	NA	NA
1.99399e-88	1.29974	0.292	0.028	2.52837e-84	LOC5570423	ubiquinone biosynthesis O-methyltransferase	Coq3
2.42845e-88	1.87188	0.422	0.063	3.07927e-84	LOC5564012	mitochondrial amidoxime-reducing component 1	Marc
4.37302e-87	1.83555	0.405	0.058	5.54499e-83	LOC5571386	glutathione S-transferase theta-1	GstT3;GstT2;GstT1
9.28281e-83	3.15839	0.595	0.136	1.17706e-78	LOC5570015	turripeptide Pal9.2	CG8369
2.23133e-73	2.90866	0.519	0.114	2.82933e-69	LOC110681488	uncharacterized LOC110681488	NA
2.84308e-70	2.26659	0.93	0.851	3.60502e-66	LOC23687516	elongation factor 1-alpha	eEF1alpha1
1.17821e-67	1.00626	0.314	0.041	1.49397e-63	LOC5567317	ion transport peptide-like	ITP
1.25985e-63	2.71441	0.67	0.263	1.59749e-59	LOC5563904	probable enoyl-CoA hydratase	Echs1
7.27189e-59	1.37185	0.351	0.062	9.22076e-55	LOC5568202	acetyl-CoA acetyltransferase	CG10932
3.61551e-57	2.62831	0.33	0.055	4.58446e-53	LOC5574529	aminoacylase-1B	CG6738;CG6726;CG17110;CG6465;CG6733;CG17109
1.09215e-52	2.15036	0.751	0.415	1.38485e-48	LOC5568408	microsomal glutathione S-transferase 1	Mgstl
9.73697e-51	1.34922	0.281	0.046	1.23465e-46	LOC5568842	vacuolar protein sorting-associated protein 41 homolog	lt
3.65136e-49	1.10321	0.995	0.993	4.62992e-45	LOC5564713	60S acidic ribosomal protein P2	RpLP2
7.33839e-49	1.09249	0.978	0.945	9.30508e-45	LOC110677919	60S ribosomal protein L27a	RpL27A
6.9284e-45	1.37631	0.378	0.092	8.78521e-41	LOC5576217	hydroxyacyl-coenzyme A dehydrogenase	NA
5.67545e-41	1.64607	0.384	0.101	7.19648e-37	LOC5573776	gamma-glutamyl hydrolase	l(3)72Dp
7.33609e-41	0.922594	0.973	0.961	9.30216e-37	LOC5567848	60S ribosomal protein L8	RpL8
7.33688e-41	2.35738	0.941	0.903	9.30317e-37	LOC5571596	arginine kinase	Argk
3.08669e-40	0.860143	0.984	0.974	3.91392e-36	LOC5573827	40S ribosomal protein S19a	RpS19a
7.15932e-40	0.855851	0.989	0.968	9.07802e-36	LOC5569529	60S ribosomal protein L9	RpL9
2.31716e-39	0.887764	0.973	0.946	2.93816e-35	LOC110676045	40S ribosomal protein S27	NA
1.04612e-38	1.75201	0.476	0.165	1.32648e-34	LOC5572295	transcription factor CP2	gem
1.99798e-38	0.980307	0.946	0.914	2.53343e-34	LOC5578368	60S acidic ribosomal protein P1	RpLP1
4.35068e-38	0.819321	0.978	0.955	5.51666e-34	LOC5568260	60S ribosomal protein L31	RpL31
4.15239e-37	0.864542	0.978	0.968	5.26523e-33	LOC5578123	40S ribosomal protein S16	RpS16
5.60765e-37	0.993139	0.946	0.897	7.1105e-33	LOC5572365	40S ribosomal protein S18	RpS18
2.02883e-36	0.939399	0.962	0.944	2.57256e-32	LOC5576758	60S ribosomal protein L15	RpL15
2.10942e-36	1.005	0.941	0.896	2.67474e-32	LOC5578625	40S ribosomal protein S13	RpS13
3.26669e-36	0.835834	1	0.985	4.14217e-32	LOC5571927	60S ribosomal protein L39	RpL39
4.64618e-36	0.790658	0.962	0.979	5.89135e-32	LOC5575105	40S ribosomal protein S15	RpS15
4.55614e-35	3.14217	0.589	0.321	5.77718e-31	LOC5576553	4-aminobutyrate aminotransferase	Gabat
4.99943e-35	0.886529	0.973	0.947	6.33928e-31	LOC5578243	60S ribosomal protein L23	RpL23
8.65891e-35	1.03615	0.941	0.917	1.09795e-30	LOC5566959	60S ribosomal protein L7a	RpL7A
1.27335e-34	2.06852	0.751	0.6	1.61461e-30	LOC5577568	peptidyl-prolyl cis-trans isomerase 5	CG2852
4.94217e-34	0.840086	0.968	0.96	6.26667e-30	LOC5566843	60S ribosomal protein L35a	RpL35A
6.52093e-34	0.937887	0.935	0.942	8.26853e-30	LOC5577478	60S ribosomal protein L10a	RpL10Ab
1.02813e-33	0.933382	0.951	0.943	1.30367e-29	LOC5568090	ubiquitin-60S ribosomal protein L40	RpL40
2.74098e-33	0.78927	0.984	0.951	3.47557e-29	LOC110677764	60S ribosomal protein L13a-like	RpL13A
3.51358e-33	1.90777	0.584	0.306	4.45521e-29	LOC5565931	electron transfer flavoprotein subunit beta	CG7834
2.39941e-32	0.647015	1	0.991	3.04245e-28	LOC5574866	60S ribosomal protein L17	RpL17
5.62119e-32	1.54379	0.8	0.684	7.12767e-28	LOC5573851	thioredoxin-2	TrxT;CG13473;dhd;Trx-2
1.10661e-31	0.805581	0.962	0.919	1.40318e-27	LOC5580259	60S ribosomal protein L7	RpL7
2.7003e-31	0.717467	0.968	0.96	3.42397e-27	LOC5572284	40S ribosomal protein S9	RpS9
2.84987e-31	1.00026	0.903	0.872	3.61363e-27	LOC5573211	polyadenylate-binding protein	CG4612;pAbp
1.23628e-30	1.55392	0.465	0.192	1.56761e-26	LOC5565619	estradiol 17-beta-dehydrogenase 8	CG3603
5.0704e-30	3.06963	0.589	0.343	6.42927e-26	LOC23687815	mitochondrial 2-oxoglutarate/malate carrier protein	CG7514;CG18418;CG1907
7.20627e-30	0.930313	0.919	0.885	9.13756e-26	LOC110675493	60S ribosomal protein L28	RpL28
3.28499e-29	2.14932	0.535	0.275	4.16537e-25	LOC5576917	uncharacterized LOC5576917	NA
3.92014e-29	0.60468	0.973	0.985	4.97073e-25	LOC5576653	40S ribosomal protein S23	RpS23
8.83296e-29	0.911947	0.919	0.891	1.12002e-24	LOC5563592	60S ribosomal protein L36	RpL36
1.37586e-28	0.822549	0.973	0.932	1.7446e-24	LOC5570244	60S ribosomal protein L6	RpL6
1.79599e-27	0.698149	0.957	0.96	2.27732e-23	LOC5569670	40S ribosomal protein S29	RpS29
4.72533e-27	0.657865	0.978	0.97	5.99172e-23	LOC5566772	60S ribosomal protein L35	RpL35
6.98128e-27	0.652224	0.978	0.958	8.85226e-23	LOC5568465	40S ribosomal protein S28	RpS28a;RpS28b
1.88729e-26	1.17483	0.811	0.755	2.39308e-22	LOC5579186	translationally-controlled tumor protein homolog	Tctp
2.07197e-26	0.694392	0.941	0.946	2.62726e-22	LOC5567163	40S ribosomal protein S3a	RpS3A
3.18798e-26	1.5849	0.47	0.218	4.04236e-22	LOC5576360	mitochondrial pyruvate carrier 1	NA
4.33551e-26	0.650732	0.989	0.961	5.49743e-22	LOC5565962	60S ribosomal protein L30	RpL30
4.43714e-26	2.63444	0.357	0.126	5.62629e-22	LOC23687875	major latex allergen Hev b 5	NA
2.06547e-25	0.52335	0.989	0.993	2.61902e-21	LOC5576215	40S ribosomal protein S26	RpS26
2.41136e-25	0.967702	0.876	0.822	3.0576e-21	LOC5564556	60S ribosomal protein L5	RpL5
5.58339e-25	0.957759	0.984	0.99	7.07974e-21	LOC5567660	ATP synthase lipid-binding protein	ATPsynC
1.24239e-24	0.747991	0.968	0.948	1.57535e-20	LOC5563786	60S ribosomal protein L44	RpL36A
1.27937e-24	1.36655	0.773	0.642	1.62224e-20	LOC5567565	lysosomal aspartic protease	cathD
1.35995e-24	0.660312	0.984	0.962	1.72442e-20	LOC5564212	60S ribosomal protein L29	RpL29
1.67768e-24	0.560814	0.984	0.961	2.1273e-20	LOC5577566	60S ribosomal protein L37a	RpL37A
1.83524e-24	0.606204	0.962	0.951	2.32709e-20	LOC5572090	40S ribosomal protein S7	RpS7
3.27702e-24	0.621406	0.973	0.96	4.15526e-20	LOC110676232	40S ribosomal protein S4	RpS4
3.85799e-24	0.951381	0.303	0.096	4.89193e-20	LOC5564296	lactoylglutathione lyase	Glo1
4.53124e-24	0.637834	0.978	0.968	5.74562e-20	LOC5571564	40S ribosomal protein S15Aa	RpS15Aa;RpS15Ab
5.76885e-24	0.663392	0.973	0.945	7.3149e-20	LOC5580329	guanine nucleotide-binding protein subunit beta-like protein	Rack1
9.56023e-24	0.588041	0.973	0.96	1.21224e-19	LOC5573217	40S ribosomal protein S12	RpS12
2.43916e-23	1.29883	0.832	0.8	3.09285e-19	LOC5574515	phosphate carrier protein	Mpcp2
3.52393e-23	1.5686	0.411	0.183	4.46835e-19	LOC5570069	geranylgeranyl transferase type-2 subunit beta	betaggt-II
3.59173e-23	2.5937	0.4	0.16	4.55432e-19	LOC5572931	sodium/potassium-transporting ATPase subunit beta-2	nrv2
8.44352e-23	2.33355	0.341	0.125	1.07064e-18	LOC110675610	uncharacterized LOC110675610	NA
8.55025e-23	1.12548	0.832	0.806	1.08417e-18	LOC5577423	nuclear protein 1	CG6770
1.19201e-22	0.517888	1	1	1.51146e-18	LOC5565553	NA	NA
1.59955e-22	0.530228	0.978	0.975	2.02823e-18	LOC5576744	60S ribosomal protein L19	RpL19
1.61347e-22	0.575163	0.984	0.98	2.04588e-18	LOC5577996	60S ribosomal protein L32	RpL32
1.67173e-22	0.559741	0.989	0.993	2.11975e-18	LOC23687618	probable 60S ribosomal protein L37-A	RpL37a;RpL37b
2.18855e-22	1.57159	0.595	0.347	2.77509e-18	LOC5568940	uncharacterized LOC5568940	CG10527
4.57461e-22	0.484556	0.989	0.994	5.8006e-18	LOC5563646	40S ribosomal protein S25	RpS25
6.19003e-22	0.507867	0.984	0.991	7.84895e-18	LOC5580030	uncharacterized LOC5580030	RpS30
6.83007e-22	0.475614	0.989	0.987	8.66053e-18	LOC5570675	60S ribosomal protein L18	RpL18
1.06719e-21	0.493459	1	0.985	1.35319e-17	LOC5570139	40S ribosomal protein S8	RpS8
1.2725e-21	1.74742	0.524	0.321	1.61353e-17	LOC5572547	alanine aminotransferase 1	CG1640
1.63494e-21	1.63206	0.719	0.661	2.07311e-17	LOC5572759	cytochrome b5	Cyt-b5
1.98024e-21	2.09446	0.573	0.405	2.51095e-17	LOC5569222	calcineurin B homologous protein 1	elm
2.24197e-21	0.566836	0.968	0.972	2.84282e-17	LOC5565979	60S ribosomal protein L13	RpL13
2.44304e-21	0.894327	0.265	0.078	3.09778e-17	LOC5573444	ets DNA-binding protein pokkuri	aop
5.65539e-21	0.565073	0.989	0.984	7.17103e-17	LOC5578313	40S ribosomal protein S5	RpS5b;RpS5a
1.121e-20	1.04009	0.303	0.107	1.42142e-16	LOC5564787	kynurenine--oxoglutarate transaminase 3	Kyat
2.20395e-20	0.782208	0.27	0.087	2.79461e-16	LOC5578532	electron transfer flavoprotein subunit alpha	NA
2.56031e-20	0.549252	0.968	0.958	3.24647e-16	LOC5565624	40S ribosomal protein S24	RpS24
3.16777e-20	1.14432	0.308	0.113	4.01673e-16	LOC5567637	dehydrogenase/reductase SDR family member 4	CG10672
4.66332e-20	0.499014	1	0.989	5.91309e-16	LOC5574844	60S ribosomal protein L14	RpL14
1.41921e-19	0.489975	0.978	0.987	1.79956e-15	LOC5566522	60S ribosomal protein L38	RpL38
1.50011e-19	0.488665	0.989	0.99	1.90214e-15	LOC5571846	NA	NA
2.75535e-19	0.621659	0.951	0.949	3.49378e-15	LOC5577034	60S ribosomal protein L11	RpL11
3.59707e-19	1.14311	0.335	0.134	4.56109e-15	LOC5565460	NA	NA
5.47839e-19	0.506591	1	0.981	6.94659e-15	LOC5569582	60S ribosomal protein L22	RpL22;RpL22-like
6.17088e-19	0.577387	0.968	0.961	7.82468e-15	LOC5570243	40S ribosomal protein S3	RpS3
7.85353e-19	1.48296	0.524	0.327	9.95827e-15	LOC5568503	myophilin	Chd64
4.10505e-18	0.493396	0.984	0.984	5.2052e-14	LOC5572968	40S ribosomal protein S2	RpS2
4.70134e-18	0.449998	0.984	0.991	5.96129e-14	LOC5574485	40S ribosomal protein S11	RpS11
1.29713e-17	0.481185	0.978	0.968	1.64476e-13	LOC23687936	transcriptional regulatory protein AlgP	RpL23A
2.18427e-17	0.901654	0.351	0.154	2.76965e-13	LOC5564072	translocator protein	Tspo
2.19516e-17	1.36381	0.454	0.262	2.78346e-13	LOC5576221	cathepsin L	Cp1
3.96921e-17	0.681628	0.957	0.938	5.03296e-13	LOC110678734	heat shock 70 kDa protein cognate 4	Hsc70-4
4.64293e-17	0.424592	1	0.974	5.88724e-13	LOC5566228	40S ribosomal protein S14	RpS14a;RpS14b
6.66143e-17	0.4321	0.973	0.978	8.44669e-13	LOC5579525	60S ribosomal protein L12	RpL12
2.17111e-16	1.54619	0.341	0.155	2.75297e-12	LOC5568583	putative inorganic phosphate cotransporter	Picot
3.2481e-16	0.522998	0.968	0.915	4.11859e-12	LOC5573974	60S acidic ribosomal protein P0	RpLP0
5.55303e-15	1.05679	0.324	0.148	7.04124e-11	LOC5568780	facilitated trehalose transporter Tret1	NA
1.17388e-14	0.451514	0.962	0.955	1.48848e-10	LOC5563590	40S ribosomal protein S6	RpS6
1.27526e-14	0.802626	0.259	0.102	1.61703e-10	LOC5565000	glyoxylate reductase/hydroxypyruvate reductase	CG9331;CG31673;CG31674
1.29982e-14	0.419707	0.973	0.974	1.64818e-10	LOC5569531	60S ribosomal protein L21	RpL21
1.75976e-14	0.628726	0.897	0.889	2.23138e-10	LOC5576170	nucleoside diphosphate kinase	awd
3.33114e-14	1.37865	0.254	0.099	4.22388e-10	LOC5577893	catalase	CG9314;Cat
5.07933e-14	0.92342	0.33	0.154	6.4406e-10	LOC5566470	annexin B10	AnxB10
5.46096e-14	1.01794	0.27	0.108	6.92449e-10	LOC5563690	sn1-specific diacylglycerol lipase beta	NA
1.19725e-13	0.44371	0.968	0.956	1.51811e-09	LOC5570108	40S ribosomal protein SA	sta
1.42244e-13	0.709391	0.854	0.848	1.80366e-09	LOC5567491	probable elongation factor 1-beta	eEF1beta
2.20064e-13	1.43167	0.357	0.185	2.79041e-09	LOC23687573	uncharacterized LOC23687573	CG12163
1.18855e-12	0.857367	0.811	0.777	1.50708e-08	LOC5564798	ATP synthase subunit d	ATPsynD
2.30394e-12	0.756969	0.795	0.817	2.9214e-08	LOC5564053	protein stunted	ATPsynepsilonL;sun
3.5455e-12	0.896227	0.389	0.224	4.49569e-08	LOC5580280	probable pseudouridine-5'-phosphatase	Gs1l
4.00285e-12	1.05092	0.659	0.659	5.07562e-08	LOC5569310	protein D2	NA
7.31507e-12	0.782114	0.778	0.787	9.2755e-08	LOC5572696	ATP synthase subunit e	ATPsynE
7.98413e-12	0.253204	0.265	0.597	1.01239e-07	LOC5578544	uncharacterized LOC5578544	NA
8.82102e-12	0.825435	0.303	0.147	1.11851e-07	LOC5571804	3-hydroxyacyl-CoA dehydrogenase type-2	scu
1.19794e-11	1.22753	0.643	0.619	1.51899e-07	LOC5568430	succinate--CoA ligase [ADP/GDP-forming] subunit alpha	Scsalpha1
1.36684e-11	0.324346	0.995	0.987	1.73316e-07	LOC5573413	40S ribosomal protein S10b	RpS10b;RpS10a
1.92579e-11	0.901902	0.73	0.748	2.4419e-07	LOC5575914	ATP synthase subunit alpha	blw
2.52108e-11	1.19961	0.541	0.45	3.19673e-07	LOC5569122	soma ferritin	Fer2LCH
4.53848e-11	0.585047	0.978	0.981	5.75479e-07	LOC5565544	ADP,ATP carrier protein 1	NA
6.30992e-11	0.905208	0.292	0.146	8.00098e-07	LOC5573048	phosphatidylserine decarboxylase proenzyme	Pisd
7.93244e-11	0.472272	0.914	0.89	1.00583e-06	LOC5564226	40S ribosomal protein S17	RpS17
8.10969e-11	0.783189	0.778	0.807	1.02831e-06	LOC5568078	ATP synthase subunit g	ATPsynG
9.44107e-11	0.754259	0.724	0.726	1.19713e-06	LOC5575450	60S ribosomal protein L36	RpL36
2.23793e-10	1.17597	0.697	0.737	2.8377e-06	LOC5565400	ornithine decarboxylase antizyme-like	NA
2.50109e-10	0.775955	0.811	0.868	3.17138e-06	LOC5579199	uncharacterized LOC5579199	roh
3.55439e-10	0.933726	0.73	0.73	4.50697e-06	LOC5571150	ATP synthase subunit gamma	ATPsyngamma
4.014e-10	0.468642	0.638	0.445	5.08975e-06	LOC5574667	annexin B9	AnxB9
4.23975e-10	0.302932	0.978	0.987	5.376e-06	LOC5567070	60S ribosomal protein L26	RpL26
4.9857e-10	0.466964	0.849	0.849	6.32187e-06	LOC5574648	elongation factor 1-gamma	eEF1gamma
6.69169e-10	0.622138	0.946	0.959	8.48506e-06	LOC5574526	actin-5C	Act42A
8.01969e-10	0.728183	0.308	0.163	1.0169e-05	LOC5564091	uncharacterized LOC5564091	l(1)G0193;CG31664
8.55475e-10	0.692437	0.789	0.781	1.08474e-05	LOC5569738	cytochrome b-c1 complex subunit 7	UQCR-14L;UQCR-14
1.10897e-09	0.316598	0.984	0.969	1.40617e-05	LOC5572725	60S ribosomal protein L4	RpL4
1.25563e-09	0.414183	0.854	0.865	1.59214e-05	LOC110677182	40S ribosomal protein S21-like	RpS21
1.62365e-09	0.703697	0.286	0.149	2.05879e-05	LOC5566223	uncharacterized LOC5566223	NA
1.65728e-09	0.783532	0.719	0.741	2.10143e-05	LOC5573615	acyl carrier protein	ND-ACP
2.68854e-09	0.635424	0.459	0.79	3.40907e-05	LOC5574069	headcase protein	NA
3.75824e-09	0.902166	0.789	0.802	4.76545e-05	MT-AaegL5-0439282	NA	NA
6.07187e-09	0.95431	0.676	0.697	7.69913e-05	LOC5576214	ATP synthase subunit beta	ATPsynbeta
1.22522e-08	2.85887	0.432	0.35	0.000155358	LOC5571097	uncharacterized LOC5571097	NA
3.31621e-08	2.33946	0.346	0.212	0.000420495	LOC5567053	general odorant-binding protein 99a	Obp99a;Obp83g;Obp44a;Obp99b
5.63601e-08	0.278159	0.989	0.981	0.000714646	LOC5570432	60S ribosomal protein L24	RpL24
5.69031e-08	0.730184	0.157	0.403	0.000721531	LOC5577441	heparan sulfate glucosamine 3-O-sulfotransferase 6	Hs3st-B
1.12018e-07	1.0994	0.335	0.222	0.00142039	LOC5574420	succinyl-CoA:3-ketoacid coenzyme A transferase 1	SCOT
1.50207e-07	1.31475	0.411	0.326	0.00190463	LOC5565255	succinate-semialdehyde dehydrogenase [NADP(+)] GabD	Ssadh
2.06669e-07	0.86024	0.951	0.968	0.00262057	LOC5576244	tubulin beta-1 chain	betaTub56D
5.32446e-07	0.901009	0.6	0.592	0.00675141	LOC5573744	superoxide dismutase [Cu-Zn]	Sod1
5.51322e-07	0.394474	0.914	0.901	0.00699076	LOC5576046	transcription factor BTF3 homolog 4	NA
5.55152e-07	0.779985	0.265	0.157	0.00703933	LOC5568019	alcohol dehydrogenase class-3	Fdh
5.74139e-07	0.639008	0.714	0.738	0.00728008	LOC5573968	ATP synthase subunit O	ATPsynO
6.10119e-07	0.657914	0.254	0.142	0.00773631	LOC5568396	rab11 family-interacting protein 4B	nuf
6.56495e-07	0.472067	0.832	0.862	0.00832436	LOC5577113	cytochrome c oxidase subunit 5B	COX5B
9.35642e-07	1.08038	0.497	0.444	0.0118639	LOC5566298	isocitrate dehydrogenase [NADP] cytoplasmic	Idh
9.59372e-07	0.674948	0.254	0.144	0.0121648	LOC5576734	myb-like protein A	CG11791
1.06562e-06	0.914063	0.265	0.15	0.0135121	LOC5564681	afadin	cno
1.12578e-06	1.0903	0.611	0.647	0.0142749	LOC5567575	uncharacterized protein ZK1073.1	CG2082
2.38495e-06	0.831536	0.432	0.353	0.0302412	LOC5572383	probable nuclear transport factor 2	Ntf-2;Ntf-2r
2.52357e-06	0.640526	0.697	0.712	0.0319989	LOC5578382	thymosin beta	cib
2.92315e-06	0.6087	0.789	0.849	0.0370656	LOC5573830	putative ATP synthase subunit f	ATPsynF
3.36746e-06	0.691733	0.622	0.627	0.0426993	LOC5576658	probable ribosome biogenesis protein RLP24	RpL24-like
3.7096e-06	0.710508	0.724	0.777	0.0470377	LOC5573879	cytochrome b-c1 complex subunit 6	UQCR-11;UQCR-11L

## Sheet: Table S5
Table S5. Genes exhibiting the most highly correlated expression to SerT
gene	magic_dismay_SerT_cor	abs_cor	geneName
LOC5566685	1	1	sodium-dependent serotonin transporter
LOC23687540	0.967572	0.967572	tryptophan 5-hydroxylase 1
LOC5571073	0.966046	0.966046	synaptic vesicular amine transporter
LOC5574112	0.965236	0.965236	GTP cyclohydrolase 1
LOC5563940	0.960898	0.960898	aromatic-L-amino-acid decarboxylase
LOC5573481	0.952323	0.952323	uncharacterized LOC5573481
LOC5576378	0.95189	0.95189	homeobox protein Hox-C3a
LOC5564813	0.949874	0.949874	segmentation polarity homeobox protein engrailed
LOC5563721	0.938198	0.938198	Y+L amino acid transporter 2
LOC5573297	0.923574	0.923574	xanthine dehydrogenase
LOC110677033	0.90402	0.90402	homeobox protein invected
LOC5564462	0.899765	0.899765	protein lin-28 homolog
LOC5571436	-0.897161	0.897161	nucleolysin TIA-1
LOC5576348	0.891859	0.891859	saccharopine dehydrogenase-like oxidoreductase
LOC5572211	0.88971	0.88971	basic helix-loop-helix neural transcription factor TAP
LOC5570502	0.887669	0.887669	uncharacterized LOC5570502
LOC5566523	0.887193	0.887193	tyrosine-protein kinase receptor torso
LOC5580206	0.885741	0.885741	zinc finger C2HC domain-containing protein 1C
LOC5574368	0.877032	0.877032	dopamine N-acetyltransferase
LOC5566691	0.875589	0.875589	uncharacterized LOC5566691
LOC5575962	-0.865948	0.865948	sodium channel protein 60E
LOC5567863	0.861412	0.861412	mucin-5AC
LOC5568428	0.860484	0.860484	dihydropteridine reductase
LOC5565360	0.857707	0.857707	enoyl-CoA delta isomerase 1
LOC5573079	-0.856027	0.856027	prohormone-3
LOC5575090	-0.849836	0.849836	homeobox protein homothorax
LOC110678752	0.84793	0.84793	gamma-aminobutyric acid receptor alpha-like
LOC110680896	0.846863	0.846863	nucleolin-like
LOC5576483	0.846194	0.846194	putative pterin-4-alpha-carbinolamine dehydratase
LOC5579025	0.84593	0.84593	probable methylcrotonoyl-CoA carboxylase beta chain
LOC5578456	-0.844799	0.844799	acetylcholinesterase
LOC5572778	0.83923	0.83923	26S proteasome non-ATPase regulatory subunit 6
LOC5565293	0.83923	0.83923	protein THEM6
LOC5564104	0.83923	0.83923	myogenic-determination protein
LOC110675376	0.83923	0.83923	protein RRNAD1-like
LOC5577145	0.83923	0.83923	X-linked retinitis pigmentosa GTPase regulator
LOC5568806	0.83923	0.83923	UPF0193 protein EVG1 homolog
LOC5569859	0.83923	0.83923	glutathione S-transferase 1
LOC5569441	0.83923	0.83923	HEAT repeat-containing protein 1 homolog
LOC5569437	0.83923	0.83923	titin
LOC5571713	0.83923	0.83923	neprilysin
LOC5572559	0.83923	0.83923	endothelin-converting enzyme homolog
LOC5570156	0.838924	0.838924	conserved oligomeric Golgi complex subunit 3
LOC5574074	0.83856	0.83856	venom dipeptidyl peptidase 4
LOC5578493	0.837516	0.837516	POU domain protein CF1A
LOC5574244	0.834276	0.834276	V-type proton ATPase subunit d 1
LOC110674824	0.833084	0.833084	uncharacterized LOC110674824
LOC5565061	0.833084	0.833084	probable E3 ubiquitin-protein ligase HERC3
LOC5580076	0.833084	0.833084	pancreatic lipase-related protein 2
LOC5569182	0.833084	0.833084	STE20-related kinase adapter protein alpha
LOC5573819	0.833084	0.833084	elongation factor G
LOC5565795	0.833084	0.833084	leukocyte elastase inhibitor
LOC5567588	0.833084	0.833084	CDC42 small effector protein homolog
LOC5576141	0.833084	0.833084	cyclin-dependent kinase 2
LOC5564206	0.829582	0.829582	uncharacterized LOC5564206
LOC5577651	0.829582	0.829582	uncharacterized LOC5577651
LOC5568085	0.829582	0.829582	uncharacterized LOC5568085
LOC5574224	0.829582	0.829582	coiled-coil domain-containing glutamate-rich protein 1
LOC110679157	0.829582	0.829582	succinate dehydrogenase assembly factor 2
LOC5569536	0.829582	0.829582	probable chitinase 10
LOC5575216	0.828414	0.828414	orexin receptor type 2
LOC5571573	0.828128	0.828128	tRNA (guanine-N(7)-)-methyltransferase
LOC110679354	-0.827805	0.827805	roundabout homolog 1-like
LOC5579374	0.827711	0.827711	protein-L-isoaspartate(D-aspartate) O-methyltransferase
LOC5579891	0.82705	0.82705	putative elongator complex protein 1
LOC5575244	0.826614	0.826614	diacylglycerol kinase epsilon
LOC5573678	0.826087	0.826087	phospholipid scramblase 1
LOC5573219	0.822754	0.822754	probable ATP-dependent RNA helicase DDX27
LOC5569932	0.822414	0.822414	uncharacterized LOC5569932
LOC5569007	0.821829	0.821829	putative fatty acyl-CoA reductase CG8306
LOC5570466	-0.821196	0.821196	gamma-aminobutyric acid receptor subunit beta
LOC23687573	0.820162	0.820162	uncharacterized LOC23687573
LOC110681390	0.819279	0.819279	protein LTV1 homolog
LOC5564281	0.818897	0.818897	AP-2 complex subunit sigma
LOC5571818	-0.816365	0.816365	protein boule
LOC5574195	0.81607	0.81607	uncharacterized LOC5574195
LOC5564072	0.812741	0.812741	translocator protein
LOC5573730	0.812439	0.812439	periodic tryptophan protein 2 homolog
LOC5572987	-0.81208	0.81208	pheromone-regulated protein PRM7
LOC5566851	-0.811375	0.811375	lachesin
LOC5570309	0.811219	0.811219	probable trafficking protein particle complex subunit 2
LOC5576762	0.808834	0.808834	uncharacterized LOC5576762
LOC5575985	0.807986	0.807986	tail-anchored protein insertion receptor WRB
LOC5576630	-0.807175	0.807175	syntaxin-1A
LOC5578855	0.807083	0.807083	enoyl-CoA delta isomerase 2
LOC5572857	0.806591	0.806591	guanine nucleotide-binding protein subunit beta-5
LOC5573955	0.806421	0.806421	uncharacterized LOC5573955
LOC5568600	0.804672	0.804672	adenosine kinase
LOC5564810	0.80391	0.80391	protein C12orf4 homolog
LOC5578760	0.803896	0.803896	X-ray repair cross-complementing protein 5
LOC5573604	0.802628	0.802628	ribosomal RNA small subunit methyltransferase NEP1
LOC5564718	-0.802042	0.802042	zwei Ig domain protein zig-8
LOC5578998	0.801807	0.801807	probable DNA-directed RNA polymerase III subunit RPC6
LOC5578915	0.801092	0.801092	cell division cycle protein 16 homolog
LOC5575705	0.799909	0.799909	acidic repeat-containing protein
LOC5567634	0.799726	0.799726	TP53-regulating kinase
LOC5567453	0.799362	0.799362	alkylated DNA repair protein alkB homolog 8
LOC5577482	0.797929	0.797929	NADH-cytochrome b5 reductase 3
LOC5564133	0.797616	0.797616	aldose reductase
LOC110680525	0.797589	0.797589	transmembrane emp24 domain-containing protein 7-like
LOC5580073	0.7962	0.7962	soma ferritin
LOC5567405	0.795031	0.795031	U3 small nucleolar ribonucleoprotein protein IMP4
LOC5568560	0.794691	0.794691	vam6/Vps39-like protein
LOC5567161	0.793811	0.793811	single-pass membrane and coiled-coil domain-containing protein 4 homolog
LOC110675318	0.790797	0.790797	V-type proton ATPase subunit d 1
LOC5573369	-0.790695	0.790695	vesicular acetylcholine transporter
LOC5576849	0.790488	0.790488	cytochrome b561
LOC5574345	0.790413	0.790413	vacuolar protein sorting-associated protein 28 homolog
LOC5574592	0.788115	0.788115	renin receptor
LOC5577894	0.787437	0.787437	transmembrane protein 70 homolog
LOC110680765	0.787394	0.787394	28 kDa heat- and acid-stable phosphoprotein-like
LOC5573765	-0.786417	0.786417	probable G-protein coupled receptor 52
LOC23687505	0.786152	0.786152	pyrimidodiazepine synthase
LOC5565883	-0.783206	0.783206	CUGBP Elav-like family member 2
LOC5575390	-0.782522	0.782522	solute carrier family 12 member 4
LOC5572984	0.781651	0.781651	zinc finger protein 808
LOC5564527	0.78115	0.78115	coiled-coil domain-containing protein 130 homolog
LOC5576764	0.780662	0.780662	general transcription factor IIH subunit 1
LOC5566044	-0.777963	0.777963	uncharacterized protein DDB_G0271670
LOC5564942	0.776936	0.776936	probable serine hydrolase
LOC5575867	-0.775946	0.775946	acetylcholinesterase
LOC5568795	0.775145	0.775145	potassium voltage-gated channel protein Shaw
LOC5565253	0.77511	0.77511	beta-1,4-mannosyltransferase egh
LOC5570059	0.774272	0.774272	vacuolar protein sorting-associated protein 33A
LOC5577043	0.773279	0.773279	XK-related protein 6
LOC5571810	0.772589	0.772589	protein odr-4 homolog
LOC5564696	0.771396	0.771396	octopamine receptor
LOC110677731	0.770813	0.770813	uncharacterized LOC110677731
LOC5575264	0.770309	0.770309	migration and invasion enhancer 1
LOC5567283	-0.769013	0.769013	octopamine receptor beta-2R
LOC5566520	0.767578	0.767578	tumor suppressor candidate 3
LOC5570496	0.767039	0.767039	uncharacterized LOC5570496
LOC5572179	0.766509	0.766509	endonuclease G
LOC5574095	-0.766053	0.766053	uncharacterized LOC5574095
LOC110676378	0.766047	0.766047	uncharacterized LOC110676378
LOC5565067	0.765228	0.765228	uncharacterized LOC5565067
LOC5578393	0.765196	0.765196	zinc finger protein 436
LOC5579975	0.765139	0.765139	peptidyl-alpha-hydroxyglycine alpha-amidating lyase 2
LOC5571592	-0.764856	0.764856	protein slit
LOC5577080	0.76469	0.76469	pescadillo homolog
LOC5565608	0.764623	0.764623	dolichol-phosphate mannosyltransferase subunit 3
LOC5574831	0.764223	0.764223	translation initiation factor eIF-2B subunit gamma
LOC5575394	-0.763091	0.763091	protein tweety-2
LOC5565978	-0.762334	0.762334	uncharacterized LOC5565978
LOC5576367	0.762097	0.762097	zinc finger protein 2
LOC5577226	-0.762047	0.762047	neuroligin-4
LOC5577498	0.761621	0.761621	xaa-Pro aminopeptidase ApepP
LOC5563749	0.760909	0.760909	uncharacterized LOC5563749
LOC5566979	0.760447	0.760447	BLOC-1-related complex subunit 8 homolog
LOC5565860	0.760429	0.760429	zinc finger protein 729
LOC5577501	-0.759507	0.759507	uncharacterized LOC5577501
LOC110681498	0.758973	0.758973	eukaryotic translation initiation factor 3 subunit D
LOC5573753	0.758784	0.758784	26S proteasome non-ATPase regulatory subunit 7
LOC5576360	0.758647	0.758647	mitochondrial pyruvate carrier 1
LOC5566177	0.758524	0.758524	uncharacterized LOC5566177
LOC5571701	0.758361	0.758361	ribosome-recycling factor
LOC5563680	-0.75827	0.75827	uncharacterized LOC5563680
LOC5572228	-0.757249	0.757249	heterogeneous nuclear ribonucleoprotein L
LOC5566766	-0.756952	0.756952	uncharacterized LOC5566766
LOC5566140	0.756849	0.756849	protein NDUFAF4 homolog
LOC5575403	0.756228	0.756228	glucose dehydrogenase [FAD
LOC5564428	0.756185	0.756185	uncharacterized LOC5564428
LOC5576709	0.756174	0.756174	uncharacterized LOC5576709
LOC5573800	-0.755854	0.755854	furin-like protease 2
LOC110677182	0.755348	0.755348	40S ribosomal protein S21-like
LOC5579818	0.755069	0.755069	IWS1-like protein
LOC5576414	0.754835	0.754835	transmembrane protein 258 homolog
LOC110677919	0.754744	0.754744	60S ribosomal protein L27a
LOC5577768	-0.754672	0.754672	serine/threonine-protein phosphatase rdgC
LOC5573228	0.753637	0.753637	uncharacterized LOC5573228
LOC5576132	0.753198	0.753198	39S ribosomal protein L37
LOC5578058	0.752709	0.752709	selenoprotein F
LOC23687618	0.752296	0.752296	probable 60S ribosomal protein L37-A
LOC5575487	0.752013	0.752013	ATP-binding cassette sub-family G member 4
LOC5570324	0.751647	0.751647	IST1 homolog
LOC5566155	0.751291	0.751291	very-long-chain (3R)-3-hydroxyacyl-CoA dehydratase 2
LOC5564378	0.750609	0.750609	uncharacterized LOC5564378
LOC23687432	-0.750053	0.750053	fibrous sheath CABYR-binding protein
LOC5574816	0.74912	0.74912	V-type proton ATPase subunit F
LOC5575800	0.749029	0.749029	putative glutathione-specific gamma-glutamylcyclotransferase 2
LOC5570215	0.748105	0.748105	arrestin domain-containing protein 17
LOC5577108	0.74789	0.74789	uncharacterized LOC5577108
LOC5573243	0.747835	0.747835	ruvB-like helicase 2
LOC5573673	0.747825	0.747825	synaptic vesicle membrane protein VAT-1 homolog-like
LOC5564588	0.747053	0.747053	rab proteins geranylgeranyltransferase component A
LOC5565050	0.746741	0.746741	coatomer subunit beta
LOC5567383	0.746422	0.746422	proteasome subunit alpha type-2
LOC5569531	0.746099	0.746099	60S ribosomal protein L21
LOC5578893	0.745644	0.745644	protein unc-50 homolog
LOC5570316	0.745584	0.745584	uncharacterized LOC5570316
LOC5574634	0.74555	0.74555	protein lifeguard 1
LOC5572587	-0.744961	0.744961	uncharacterized LOC5572587
LOC5566756	0.744489	0.744489	hemicentin-2
LOC5564323	0.74366	0.74366	long-chain fatty acid transport protein 4
LOC23687515	-0.743189	0.743189	neuroligin-1
LOC5570575	0.74304	0.74304	reactive oxygen species modulator 1
LOC5576157	-0.742876	0.742876	IDLSRF-like peptide
LOC5573377	0.742683	0.742683	putative GPI-anchor transamidase
LOC5563686	0.742569	0.742569	40S ribosomal protein S21
LOC110676167	0.741411	0.741411	uncharacterized LOC110676167

## Sheet: Table S7
Table S7. VNC Cell Atlas cluster markers.
p_val	avg_log2FC	pct.1	pct.2	p_val_adj	cluster	gene	geneName
0	1.79583	0.5	0.014	0	0	LOC5567604	protein Fer3
2.09306e-285	2.4014	0.988	0.438	2.654e-281	0	LOC5575655	glutamate decarboxylase
6.87317e-270	2.48892	0.985	0.523	8.71518e-266	0	LOC5578489	uncharacterized LOC5578489
3.43617e-197	1.52123	0.508	0.093	4.35707e-193	0	LOC5570352	LIM homeobox transcription factor 1-beta
1.3361e-115	1.07829	0.732	0.336	1.69417e-111	0	LOC5566632	vesicular inhibitory amino acid transporter
1.80243e-104	0.978482	0.853	0.573	2.28548e-100	0	LOC5573222	uncharacterized LOC5573222
5.16209e-99	0.917376	0.508	0.171	6.54553e-95	0	LOC5563881	protein CBFA2T2
3.2308e-68	0.692152	0.929	0.814	4.09665e-64	0	LOC5580164	large neutral amino acids transporter small subunit 1
2.44708e-35	0.409523	0.997	0.994	3.1029e-31	0	LOC5567031	fructose-bisphosphate aldolase
2.23126e-33	0.565732	0.712	0.557	2.82924e-29	0	LOC5569632	uncharacterized LOC5569632
2.11351e-31	0.371933	0.974	0.931	2.67993e-27	0	LOC5573964	V-type proton ATPase subunit e 2
4.28758e-30	0.511734	0.535	0.352	5.43665e-26	0	LOC5565255	succinate-semialdehyde dehydrogenase [NADP(+)] GabD
6.7788e-30	0.474551	0.882	0.824	8.59552e-26	0	LOC5574816	V-type proton ATPase subunit F
1.36101e-29	0.359029	0.995	0.99	1.72576e-25	0	LOC23687632	acidic leucine-rich nuclear phosphoprotein 32 family member B
1.6222e-28	0.520479	0.659	0.492	2.05695e-24	0	LOC5565246	putative glutamate synthase [NADPH]
2.16416e-28	0.499695	0.505	0.33	2.74415e-24	0	LOC5565931	electron transfer flavoprotein subunit beta
2.401e-26	1.42264	0.541	0.372	3.04447e-22	0	LOC5573874	calexcitin-1
2.85585e-26	0.429338	0.849	0.747	3.62122e-22	0	LOC5575744	oxysterol-binding protein-related protein 2
5.45639e-26	0.64677	0.801	0.647	6.9187e-22	0	LOC5566288	RNA-binding protein Musashi homolog Rbp6
7.85332e-25	0.495859	0.684	0.553	9.95801e-21	0	LOC5574633	mitochondrial glutamate carrier 1
2.04945e-23	0.451525	0.805	0.697	2.59871e-19	0	LOC5574516	phosphate carrier protein
3.49645e-23	0.397084	0.932	0.886	4.43349e-19	0	LOC5569566	cytochrome c oxidase subunit 7A
6.0386e-23	0.362295	0.949	0.932	7.65695e-19	0	LOC5571596	arginine kinase
1.57753e-21	0.355843	0.821	0.737	2.00031e-17	0	LOC5574966	neutral and basic amino acid transport protein rBAT
2.08761e-21	0.428398	0.738	0.654	2.64709e-17	0	LOC5577369	probable isocitrate dehydrogenase [NAD] subunit alpha
1.38304e-20	0.368688	0.871	0.817	1.75369e-16	0	LOC5578267	ribonuclease kappa
2.18347e-20	0.343144	0.957	0.939	2.76863e-16	0	LOC5576353	cytochrome c oxidase subunit NDUFA4
3.32085e-19	0.330126	0.927	0.898	4.21084e-15	0	LOC5573830	putative ATP synthase subunit f
1.24159e-18	0.721967	0.765	0.683	1.57434e-14	0	LOC110674148	heat shock protein 70 A1
1.52189e-18	0.35923	0.866	0.811	1.92975e-14	0	LOC5578926	4-hydroxybutyrate coenzyme A transferase
1.88069e-18	0.354356	0.82	0.718	2.38472e-14	0	LOC5572366	endophilin-B1
1.68851e-17	0.337616	0.98	0.962	2.14103e-13	0	LOC5567423	phosphoglycerate mutase 2
5.75622e-17	0.332643	0.886	0.83	7.29888e-13	0	LOC5574592	renin receptor
1.09293e-16	0.351494	0.925	0.914	1.38583e-12	0	LOC5569237	NA
2.00522e-16	0.443645	0.671	0.55	2.54262e-12	0	LOC110674709	inositol polyphosphate 1-phosphatase
2.90265e-16	0.49782	0.983	0.987	3.68056e-12	0	LOC5569968	protein scylla
1.22019e-15	0.322506	0.952	0.92	1.54721e-11	0	LOC5571609	uncharacterized LOC5571609
1.11985e-14	0.366624	0.55	0.454	1.41997e-10	0	LOC5566485	delta-1-pyrroline-5-carboxylate dehydrogenase
1.31792e-14	0.36927	0.639	0.545	1.67112e-10	0	LOC5564809	cytochrome c-type heme lyase
1.78399e-14	0.345251	0.803	0.729	2.2621e-10	0	LOC5566513	6-phosphofructo-2-kinase/fructose-2,6-bisphosphatase 1
1.80296e-14	0.325324	0.836	0.773	2.28615e-10	0	LOC5575848	V-type proton ATPase 21 kDa proteolipid subunit
2.40961e-14	0.662198	0.763	0.693	3.05538e-10	0	LOC110674151	heat shock protein 70 A1-like
2.703e-14	0.345346	0.724	0.641	3.4274e-10	0	LOC5564353	glycogen [starch] synthase
5.85941e-14	0.834811	0.5	0.386	7.42973e-10	0	LOC5577715	protein lethal(2)essential for life
1.14827e-13	0.339802	0.583	0.46	1.45601e-09	0	LOC5576835	V-type proton ATPase subunit G
5.84373e-13	0.584419	0.722	0.644	7.40985e-09	0	LOC5569913	serine-rich adhesin for platelets
8.03306e-13	0.357385	0.733	0.657	1.01859e-08	0	LOC5566219	hepatic leukemia factor
7.33977e-12	0.560304	0.627	0.537	9.30683e-08	0	LOC110674152	heat shock protein 70 A1-like
7.95168e-12	0.33949	0.586	0.506	1.00827e-07	0	LOC5564769	grpE protein homolog
2.30047e-11	0.470341	0.76	0.697	2.917e-07	0	LOC110674150	heat shock protein 70 A1-like
1.28257e-10	0.460283	0.78	0.708	1.6263e-06	0	LOC5568493	protein sax-3
1.49468e-10	0.430054	0.775	0.716	1.89525e-06	0	LOC5565405	heat shock protein 83
7.54504e-10	0.383434	0.555	0.463	9.56711e-06	0	LOC5576584	serine-rich adhesin for platelets
2.39259e-08	0.392121	0.609	0.531	0.00030338	0	LOC5568504	calmodulin
8.7887e-08	0.393147	0.639	0.564	0.00111441	0	LOC5572587	uncharacterized LOC5572587
8.24422e-06	0.456824	0.68	0.648	0.104537	0	LOC110674038	cadherin-87A
9.09293e-06	0.334413	0.531	0.475	0.115298	0	LOC5577754	uncharacterized LOC5577754
4.21709e-05	0.32379	0.618	0.584	0.534727	0	LOC5578107	RNA-binding protein 24-A
0.0012666	0.338684	0.796	0.809	1	0	LOC110674078	NA
7.1409e-157	2.00999	0.921	0.498	9.05466e-153	1	LOC5567280	slit homolog 1 protein
5.62128e-150	1.84494	0.947	0.635	7.12778e-146	1	LOC5576157	IDLSRF-like peptide
1.70001e-131	1.60026	0.987	0.86	2.15562e-127	1	LOC5573079	prohormone-3
2.03558e-104	1.06702	0.938	0.493	2.58111e-100	1	LOC5573369	vesicular acetylcholine transporter
3.02868e-94	1.10121	1	0.977	3.84036e-90	1	LOC5566917	receptor-type tyrosine-protein phosphatase-like N
1.11912e-92	0.970579	0.836	0.457	1.41904e-88	1	LOC5570620	high-affinity choline transporter 1
1.02591e-85	1.07033	0.923	0.727	1.30085e-81	1	LOC5575867	acetylcholinesterase
8.80019e-80	1.41029	0.542	0.199	1.11586e-75	1	LOC5576177	SCY1-like protein 2
6.81362e-66	0.97136	0.749	0.426	8.63967e-62	1	LOC5577633	uncharacterized LOC5577633
2.80076e-62	0.620416	0.638	0.293	3.55136e-58	1	LOC5573378	choline O-acetyltransferase
1.09897e-60	0.529962	1	0.963	1.39349e-56	1	LOC5578456	acetylcholinesterase
1.03763e-50	0.493713	0.994	0.937	1.31571e-46	1	LOC5573728	low-density lipoprotein receptor-related protein 4
3.83588e-49	0.713437	0.983	0.911	4.8639e-45	1	LOC5569646	zwei Ig domain protein zig-8
2.54893e-47	0.663472	0.904	0.692	3.23204e-43	1	LOC5567018	neuronal acetylcholine receptor subunit alpha-7
2.34536e-46	0.557026	0.968	0.901	2.97391e-42	1	LOC5573673	synaptic vesicle membrane protein VAT-1 homolog-like
6.12694e-46	0.906621	0.974	0.886	7.76896e-42	1	LOC110677938	CCR4-NOT transcription complex subunit 3-like
3.42722e-44	0.592968	0.989	0.927	4.34571e-40	1	LOC5573386	neuroendocrine protein 7B2
3.701e-43	0.770912	0.962	0.857	4.69287e-39	1	LOC5579195	CUGBP Elav-like family member 4
2.4604e-39	0.597906	0.9	0.724	3.11979e-35	1	LOC5568580	protein kinase C
8.37252e-38	0.585199	0.662	0.428	1.06164e-33	1	LOC5568576	serine-enriched protein
5.08721e-37	0.488365	0.943	0.827	6.45058e-33	1	LOC5572256	signal transducer and transcription activator
5.62243e-37	0.748949	0.985	0.918	7.12925e-33	1	LOC5573481	uncharacterized LOC5573481
3.22885e-36	0.678951	0.964	0.894	4.09419e-32	1	LOC5564460	neuronal calcium sensor 2
1.7027e-35	0.375203	0.691	0.414	2.15902e-31	1	LOC5574550	ras-specific guanine nucleotide-releasing factor 2
2.22278e-35	0.510251	0.928	0.798	2.81848e-31	1	LOC5579261	uncharacterized LOC5579261
2.47426e-33	0.392322	1	0.968	3.13737e-29	1	LOC5572519	microtubule-associated protein futsch
6.06281e-33	0.506188	0.755	0.544	7.68765e-29	1	LOC110674709	inositol polyphosphate 1-phosphatase
6.69337e-33	0.452542	0.938	0.84	8.4872e-29	1	LOC5568814	fatty acid synthase
8.10529e-32	0.755479	0.506	0.287	1.02775e-27	1	LOC5564562	uncharacterized LOC5564562
2.90745e-31	0.329338	0.994	0.973	3.68665e-27	1	LOC5571729	sushi
6.80225e-31	0.645477	0.792	0.617	8.62526e-27	1	LOC5568679	J domain-containing protein
7.30378e-31	0.472887	0.896	0.751	9.26119e-27	1	LOC5571510	cAMP-specific 3',5'-cyclic phosphodiesterase
1.95013e-30	0.370126	0.977	0.915	2.47276e-26	1	LOC5568412	uncharacterized LOC5568412
4.65026e-30	0.515598	0.847	0.719	5.89652e-26	1	LOC5579480	cAMP-dependent protein kinase type II regulatory subunit
1.31298e-29	0.414459	0.872	0.691	1.66486e-25	1	LOC5567609	neurexin-1
2.82582e-29	0.544979	0.74	0.568	3.58314e-25	1	LOC5569934	protein msta
3.3773e-29	0.692317	0.813	0.633	4.28242e-25	1	LOC5569618	uncharacterized LOC5569618
5.34839e-29	0.435684	0.9	0.729	6.78176e-25	1	LOC5565690	brain tumor protein
1.02673e-28	0.568454	0.915	0.817	1.30189e-24	1	LOC5566210	serine-rich adhesin for platelets
1.98728e-28	0.36058	0.992	0.944	2.51987e-24	1	LOC5578659	protein singed
3.763e-28	0.342424	0.998	0.97	4.77149e-24	1	LOC5570466	gamma-aminobutyric acid receptor subunit beta
4.62113e-28	0.392309	0.991	0.934	5.85959e-24	1	LOC5564449	protein still life
9.53332e-28	0.380694	0.938	0.853	1.20883e-23	1	LOC5563900	guanine nucleotide-binding protein G(s) subunit alpha
1.76897e-27	0.587237	0.879	0.732	2.24306e-23	1	LOC5578520	polypyrimidine tract-binding protein 2
2.32994e-27	0.431473	0.825	0.682	2.95437e-23	1	LOC5577358	major facilitator superfamily domain-containing protein 6
9.00359e-27	0.359812	0.972	0.872	1.14166e-22	1	LOC5579652	ALK tyrosine kinase receptor
9.16588e-27	0.788117	0.76	0.633	1.16223e-22	1	LOC5575090	homeobox protein homothorax
2.77467e-26	0.366108	0.911	0.772	3.51828e-22	1	LOC5563715	peripheral plasma membrane protein CASK
2.88094e-26	0.77103	0.706	0.525	3.65303e-22	1	LOC110678439	uncharacterized LOC110678439
4.3196e-26	0.330796	0.974	0.899	5.47726e-22	1	LOC5567198	whirlin
1.66045e-25	0.39809	0.783	0.576	2.10545e-21	1	LOC5565317	locomotion-related protein Hikaru genki
3.87797e-25	0.645308	0.792	0.647	4.91726e-21	1	LOC5577501	uncharacterized LOC5577501
4.16036e-25	0.471907	0.879	0.719	5.27533e-21	1	LOC5565596	transmembrane protein 132C
6.41698e-25	0.431275	0.791	0.626	8.13673e-21	1	LOC5571294	kinesin-like protein KIF13A
1.00001e-24	0.473704	0.902	0.794	1.26801e-20	1	LOC5572228	heterogeneous nuclear ribonucleoprotein L
2.10943e-24	0.405629	0.758	0.574	2.67476e-20	1	LOC5577739	ras-related protein Rap-2a
3.40943e-24	0.355358	0.875	0.727	4.32316e-20	1	LOC110678654	teneurin-a-like
5.2972e-24	0.324451	0.968	0.904	6.71685e-20	1	LOC5576890	uncharacterized LOC5576890
7.36227e-24	0.425355	0.866	0.72	9.33536e-20	1	LOC5580105	ataxin-1
8.61058e-24	0.494918	0.755	0.584	1.09182e-19	1	LOC5569019	band 7 protein AAEL010189
1.06678e-23	0.371713	0.908	0.794	1.35267e-19	1	LOC5569245	protein retinal degeneration B
1.136e-23	0.423646	0.742	0.584	1.44045e-19	1	LOC5574317	plexin-A2
1.60699e-23	0.453909	0.858	0.755	2.03767e-19	1	LOC5570501	peptidylglycine alpha-hydroxylating monooxygenase
8.66912e-23	0.379072	0.889	0.767	1.09924e-18	1	LOC5575962	sodium channel protein 60E
1.26342e-22	0.428075	0.672	0.487	1.60202e-18	1	LOC5564970	probable G-protein coupled receptor CG31760
7.61292e-22	0.384583	0.785	0.646	9.65318e-18	1	LOC5575905	uncharacterized LOC5575905
1.7215e-21	0.706051	0.674	0.506	2.18286e-17	1	LOC5575881	irregular chiasm C-roughest protein
2.01335e-21	0.354169	0.887	0.748	2.55293e-17	1	LOC5578745	titin homolog
2.80072e-21	0.557881	0.723	0.555	3.55131e-17	1	LOC110678020	latrophilin-like protein LAT-2
5.11536e-21	0.713252	0.504	0.332	6.48627e-17	1	LOC5579875	uncharacterized LOC5579875
5.38737e-21	0.414617	0.885	0.761	6.83119e-17	1	LOC5578284	pikachurin
7.77125e-21	0.433009	0.598	0.418	9.85395e-17	1	LOC5578296	regulating synaptic membrane exocytosis protein 1
1.13158e-20	0.523011	0.611	0.437	1.43484e-16	1	LOC110678415	NA
1.19861e-20	0.550131	0.719	0.561	1.51984e-16	1	LOC5566683	nephrin
1.42847e-20	0.411823	0.892	0.783	1.8113e-16	1	LOC5567342	EF-hand domain-containing protein D2 homolog
1.49443e-20	0.371349	0.649	0.478	1.89494e-16	1	LOC5566803	rap guanine nucleotide exchange factor 2
1.93349e-20	0.376539	0.853	0.699	2.45167e-16	1	LOC110679012	zwei Ig domain protein zig-8-like
2.63784e-20	0.804696	0.828	0.728	3.34479e-16	1	LOC5573800	furin-like protease 2
3.18351e-20	0.435071	0.94	0.846	4.03669e-16	1	LOC5575390	solute carrier family 12 member 4
3.74761e-20	0.333148	0.892	0.791	4.75197e-16	1	LOC5571277	myocyte-specific enhancer factor 2
4.59107e-20	0.372639	0.932	0.85	5.82148e-16	1	LOC5566252	tyrosine-protein phosphatase Lar
5.48122e-20	0.481768	0.93	0.839	6.95019e-16	1	LOC5578960	mitogen-activated protein kinase ERK-A
1.1691e-19	0.354749	0.777	0.62	1.48242e-15	1	LOC5578702	guanine nucleotide-releasing factor 2
1.32998e-19	0.560713	0.74	0.588	1.68641e-15	1	LOC5578803	furin-like protease 1
1.81935e-19	0.394781	0.709	0.538	2.30693e-15	1	LOC5575449	E3 ubiquitin-protein ligase TRIM9
2.02914e-19	0.430086	0.634	0.466	2.57295e-15	1	LOC5577754	uncharacterized LOC5577754
2.23598e-19	0.409835	0.766	0.6	2.83522e-15	1	LOC5576559	serine/threonine-protein kinase MARK2
3.52464e-19	0.333615	0.909	0.809	4.46925e-15	1	LOC5579800	serine/threonine-protein kinase MARK2
3.60482e-19	0.339507	0.691	0.514	4.57091e-15	1	LOC5564412	gamma-1-syntrophin
3.88365e-19	0.338064	0.9	0.789	4.92447e-15	1	LOC5570397	ephrin type-B receptor 5
7.23354e-19	0.325236	0.783	0.612	9.17212e-15	1	LOC5570723	heparan sulfate glucosamine 3-O-sulfotransferase 5
7.74966e-19	0.485964	0.857	0.731	9.82657e-15	1	LOC5576493	atypical protein kinase C
8.97153e-19	1.03889	0.545	0.373	1.13759e-14	1	LOC5573874	calexcitin-1
2.32335e-18	0.339381	0.783	0.649	2.94601e-14	1	LOC5565593	F-box only protein 11
3.00374e-18	0.347824	0.857	0.723	3.80874e-14	1	LOC5570893	dual specificity tyrosine-phosphorylation-regulated kinase 2
7.07631e-18	0.506049	0.862	0.753	8.97276e-14	1	LOC5565883	CUGBP Elav-like family member 2
7.88382e-18	0.400143	0.938	0.843	9.99668e-14	1	LOC5564718	zwei Ig domain protein zig-8
1.52688e-17	0.329459	0.855	0.737	1.93609e-13	1	LOC5570673	uncharacterized LOC5570673
2.11897e-17	0.462489	0.719	0.607	2.68685e-13	1	LOC5579882	hemicentin-1
4.15692e-17	0.349421	0.792	0.654	5.27097e-13	1	LOC5576646	uncharacterized LOC5576646
5.45778e-17	0.342134	0.677	0.506	6.92047e-13	1	LOC5570549	neurofibromin
8.70573e-17	0.557451	0.747	0.621	1.10389e-12	1	LOC5571100	uncharacterized LOC5571100
9.53957e-17	0.510997	0.542	0.381	1.20962e-12	1	LOC5568567	uncharacterized LOC5568567
1.16438e-16	0.639977	0.708	0.579	1.47643e-12	1	LOC5569149	acid sphingomyelinase-like phosphodiesterase 3b
1.82133e-16	0.390357	0.715	0.573	2.30944e-12	1	LOC5576444	bifunctional heparan sulfate N-deacetylase/N-sulfotransferase
3.52165e-16	0.353024	0.519	0.366	4.46545e-12	1	LOC5573215	cysteine-rich motor neuron 1 protein
3.78452e-16	0.320738	0.63	0.485	4.79877e-12	1	LOC5569787	eukaryotic translation initiation factor 4 gamma 2
7.10549e-16	0.421541	0.557	0.405	9.00976e-12	1	LOC5572902	1-phosphatidylinositol 4,5-bisphosphate phosphodiesterase classes I and II
2.10756e-15	0.325326	0.611	0.475	2.67238e-11	1	LOC5568927	nipped-B protein
3.05916e-15	0.352529	0.751	0.628	3.87902e-11	1	LOC5565467	dipeptidyl aminopeptidase-like protein 6
1.1588e-14	0.395255	0.53	0.382	1.46936e-10	1	LOC5566834	uncharacterized LOC5566834
1.32873e-14	0.378348	0.666	0.512	1.68484e-10	1	LOC23687451	cGMP-specific 3',5'-cyclic phosphodiesterase
2.36632e-14	0.746293	0.713	0.604	3.00049e-10	1	LOC5578544	uncharacterized LOC5578544
2.83084e-14	0.412106	0.858	0.764	3.58951e-10	1	LOC5576319	teneurin-m
2.86679e-14	0.323645	0.887	0.78	3.63509e-10	1	LOC5563680	uncharacterized LOC5563680
3.1371e-14	0.470805	0.766	0.691	3.97784e-10	1	LOC5575664	uncharacterized LOC5575664
3.55278e-14	0.447657	0.738	0.642	4.50492e-10	1	LOC5569846	glutamate receptor 1
4.24158e-14	0.379148	0.694	0.549	5.37833e-10	1	LOC5574581	protein turtle
1.00756e-13	0.373594	0.621	0.482	1.27759e-09	1	LOC5568402	putative epidermal cell surface receptor
2.37544e-13	0.337376	0.826	0.663	3.01206e-09	1	LOC110677724	NA
4.98993e-13	0.510186	0.704	0.585	6.32724e-09	1	LOC5577895	Down syndrome cell adhesion molecule-like protein Dscam2
7.18087e-13	0.397578	0.664	0.518	9.10534e-09	1	LOC5571592	protein slit
8.84535e-13	0.457846	0.557	0.421	1.12159e-08	1	LOC110674205	collagen alpha chain CG42342
1.41214e-12	0.45282	0.955	0.916	1.7906e-08	1	LOC5571120	protein muscleblind
2.91877e-12	0.342767	0.696	0.565	3.701e-08	1	LOC23687515	neuroligin-1
7.67941e-12	0.39371	0.662	0.527	9.7375e-08	1	LOC5568504	calmodulin
1.7264e-11	0.509204	0.649	0.54	2.18907e-07	1	LOC5567299	uncharacterized LOC5567299
1.83801e-11	0.41079	0.738	0.638	2.3306e-07	1	LOC110676782	NA
2.46145e-11	0.38279	0.996	0.991	3.12112e-07	1	LOC110679507	NA
4.35426e-11	0.335619	0.747	0.644	5.5212e-07	1	LOC110679354	roundabout homolog 1-like
5.10374e-11	0.349526	0.781	0.679	6.47154e-07	1	LOC110675586	NA
9.36889e-11	0.372511	0.791	0.7	1.18798e-06	1	LOC5576021	very low-density lipoprotein receptor
4.36076e-10	0.346413	0.642	0.518	5.52944e-06	1	LOC5578183	uncharacterized LOC5578183
8.70286e-09	0.333412	0.783	0.719	0.000110352	1	LOC5572373	transmembrane and TPR repeat-containing protein CG4341
2.43182e-07	0.460664	0.768	0.673	0.00308355	1	LOC5567734	sex determination protein fruitless
6.24186e-07	0.37339	0.517	0.436	0.00791467	1	LOC5575615	uncharacterized LOC5575615
1.72466e-06	0.33689	0.742	0.663	0.0218687	1	LOC5574758	uncharacterized LOC5574758
4.69621e-06	0.46745	0.555	0.489	0.0595479	1	LOC5574086	collagen alpha-1(XVIII) chain
6.46379e-05	0.395045	0.77	0.722	0.819608	1	LOC5578723	MOXD1 homolog 2
0.00680114	0.606855	0.534	0.508	1	1	LOC5566409	uncharacterized LOC5566409
6.42028e-66	1.47581	0.568	0.227	8.14092e-62	2	LOC5569248	homeobox protein caupolican
3.12279e-60	0.902012	0.872	0.506	3.95969e-56	2	LOC5573369	vesicular acetylcholine transporter
3.80715e-47	0.49756	0.99	0.98	4.82747e-43	2	LOC5574783	high mobility group protein D
7.66697e-43	1.15438	0.9	0.686	9.72172e-39	2	LOC5575426	uncharacterized protein DDB_G0271670
1.69676e-41	0.679701	0.962	0.864	2.15149e-37	2	LOC5573079	prohormone-3
2.11632e-38	0.328525	0.998	0.991	2.68349e-34	2	LOC5579810	RNA-binding protein squid
8.00166e-38	0.472729	0.988	0.958	1.01461e-33	2	LOC110678734	heat shock 70 kDa protein cognate 4
1.39459e-37	0.380093	0.998	0.994	1.76833e-33	2	LOC110681514	nucleolin-like
1.04652e-35	0.427145	0.988	0.955	1.32698e-31	2	LOC23687901	keratin
1.06745e-35	0.476216	0.599	0.302	1.35353e-31	2	LOC5573378	choline O-acetyltransferase
6.1748e-33	0.380435	0.998	0.967	7.82964e-29	2	LOC5578927	nucleoplasmin-like protein
3.3403e-30	0.714487	0.672	0.424	4.2355e-26	2	LOC110675282	uncharacterized LOC110675282
1.69371e-29	0.778807	0.834	0.694	2.14763e-25	2	LOC110674150	heat shock protein 70 A1-like
5.90105e-28	0.519208	0.945	0.803	7.48253e-24	2	LOC5574069	headcase protein
2.10315e-27	0.789782	0.829	0.681	2.6668e-23	2	LOC110674148	heat shock protein 70 A1
3.42949e-26	0.748907	0.748	0.531	4.3486e-22	2	LOC110674152	heat shock protein 70 A1-like
5.43785e-26	0.543853	0.656	0.432	6.89519e-22	2	LOC5572009	uncharacterized LOC5572009
4.68739e-25	0.529632	0.995	0.986	5.94361e-21	2	LOC5569968	protein scylla
5.95216e-25	0.378731	0.952	0.837	7.54734e-21	2	LOC5570335	Y-box factor homolog
1.45544e-24	0.326179	0.99	0.973	1.84549e-20	2	LOC5570108	40S ribosomal protein SA
5.67902e-23	0.725217	0.817	0.691	7.201e-19	2	LOC110674151	heat shock protein 70 A1-like
1.21698e-22	0.405282	0.967	0.908	1.54313e-18	2	LOC5565629	pyruvate kinase
1.55264e-22	0.418672	0.86	0.699	1.96875e-18	2	LOC5571763	GTP-binding nuclear protein Ran
7.97253e-22	0.466858	0.641	0.43	1.01092e-17	2	LOC5564124	1,5-anhydro-D-fructose reductase
1.38283e-21	0.355175	0.729	0.471	1.75343e-17	2	LOC5570620	high-affinity choline transporter 1
1.9568e-21	0.330218	0.955	0.885	2.48122e-17	2	LOC23687502	probable splicing factor
2.69098e-20	0.731832	0.981	0.915	3.41216e-16	2	LOC5565368	metallo-beta-lactamase domain-containing protein 1
1.24288e-19	0.368882	0.637	0.418	1.57597e-15	2	LOC110674011	headcase protein-like
1.09105e-18	0.36974	0.941	0.835	1.38345e-14	2	LOC5576914	upstream activation factor subunit spp27
1.36833e-17	0.346996	0.886	0.732	1.73505e-13	2	LOC5571500	proteasome activator complex subunit 3
2.27582e-17	0.320515	0.774	0.606	2.88574e-13	2	LOC110679868	serine-arginine protein 55-like
4.71107e-17	0.323096	0.924	0.785	5.97364e-13	2	LOC5575242	nascent polypeptide-associated complex subunit alpha
5.99918e-17	0.347544	0.855	0.713	7.60696e-13	2	LOC5577406	protein arginine N-methyltransferase 1
2.02443e-16	0.353508	0.713	0.538	2.56698e-12	2	LOC5570431	transmembrane protein 138
2.15154e-16	0.43326	0.539	0.354	2.72815e-12	2	LOC5578527	protein distal antenna
3.07468e-16	0.485921	0.831	0.714	3.89869e-12	2	LOC5565405	heat shock protein 83
1.72125e-15	0.393949	0.862	0.783	2.18255e-11	2	LOC5578718	homeobox protein abdominal-A homolog
6.34855e-15	0.352632	0.644	0.484	8.04996e-11	2	LOC5568600	adenosine kinase
8.05303e-15	0.367724	0.834	0.699	1.02112e-10	2	LOC5566684	nucleosome assembly protein 1-like 4
2.37906e-14	0.358061	0.501	0.344	3.01665e-10	2	LOC110679410	NA
6.13231e-12	0.382354	0.632	0.486	7.77577e-08	2	LOC5569737	tyrosine-protein kinase-like otk
6.85876e-11	0.580496	0.52	0.388	8.69691e-07	2	LOC5577715	protein lethal(2)essential for life
1.86535e-10	0.575656	0.511	0.367	2.36526e-06	2	LOC5578493	POU domain protein CF1A
0	2.5537	0.907	0.079	0	3	LOC5566637	inhibitory POU protein
0	2.02783	0.572	0.014	0	3	LOC5566198	T-cell leukemia homeobox protein 3
9.64448e-132	2.23387	0.974	0.728	1.22292e-127	3	LOC5578520	polypyrimidine tract-binding protein 2
3.24827e-111	1.379	0.928	0.472	4.11881e-107	3	LOC5575443	discoidin domain-containing receptor 2
2.13556e-104	1.34302	0.95	0.729	2.70789e-100	3	LOC5575867	acetylcholinesterase
8.51815e-94	0.72726	0.512	0.129	1.0801e-89	3	LOC5570126	protein mab-21
1.07718e-89	1.03462	0.955	0.5	1.36587e-85	3	LOC5573369	vesicular acetylcholine transporter
2.60451e-87	1.14593	0.95	0.749	3.30252e-83	3	LOC110679566	protein couch potato
2.95704e-82	1.01623	0.933	0.642	3.74952e-78	3	LOC5576157	IDLSRF-like peptide
7.46995e-70	1.065	0.787	0.413	9.4719e-66	3	LOC5574550	ras-specific guanine nucleotide-releasing factor 2
5.30243e-64	1.64866	0.914	0.765	6.72348e-60	3	LOC5575947	uncharacterized LOC5575947
6.81182e-64	1.05424	0.641	0.281	8.63739e-60	3	LOC5564562	uncharacterized LOC5564562
1.56509e-63	1.0934	0.538	0.198	1.98453e-59	3	LOC5579992	protein bric-a-brac 1
2.25606e-62	0.790803	0.825	0.465	2.86068e-58	3	LOC5570620	high-affinity choline transporter 1
1.35116e-60	1.42544	0.598	0.262	1.71327e-56	3	LOC5570925	insulin gene enhancer protein isl-1
3.51251e-60	1.13142	1	0.991	4.45386e-56	3	LOC110679507	NA
8.87425e-54	0.851432	0.842	0.511	1.12526e-49	3	LOC5567280	slit homolog 1 protein
2.65367e-51	0.860243	0.574	0.246	3.36486e-47	3	LOC5563777	vascular endothelial growth factor receptor 1
7.42392e-51	0.532863	0.995	0.964	9.41353e-47	3	LOC5578456	acetylcholinesterase
8.62653e-48	0.557815	0.978	0.863	1.09384e-43	3	LOC5573079	prohormone-3
3.48287e-47	0.917833	0.742	0.435	4.41627e-43	3	LOC5578262	Down syndrome cell adhesion molecule-like protein Dscam2
6.03941e-47	0.702216	0.967	0.902	7.65798e-43	3	LOC5573673	synaptic vesicle membrane protein VAT-1 homolog-like
1.21233e-45	0.929652	0.689	0.376	1.53724e-41	3	LOC5572987	pheromone-regulated protein PRM7
1.54194e-45	0.918834	0.974	0.915	1.95518e-41	3	LOC5571120	protein muscleblind
2.84219e-43	0.384116	0.995	0.993	3.6039e-39	3	LOC5574404	14-3-3 protein epsilon
8.22606e-43	0.539156	0.636	0.299	1.04306e-38	3	LOC5573378	choline O-acetyltransferase
6.29773e-40	1.48481	0.615	0.373	7.98552e-36	3	LOC5567451	lachesin
1.16379e-39	0.744225	0.732	0.433	1.47568e-35	3	LOC5577633	uncharacterized LOC5577633
8.29872e-39	0.719988	0.885	0.662	1.05228e-34	3	LOC110677724	NA
1.233e-37	0.742861	0.971	0.889	1.56344e-33	3	LOC5567324	semaphorin-2A
6.22266e-35	0.654333	0.876	0.72	7.89034e-31	3	LOC5579480	cAMP-dependent protein kinase type II regulatory subunit
1.15597e-33	0.803063	0.811	0.618	1.46577e-29	3	LOC5568679	J domain-containing protein
3.6331e-33	0.748633	0.72	0.478	4.60677e-29	3	LOC5568402	putative epidermal cell surface receptor
2.18306e-32	0.820074	0.811	0.677	2.76812e-28	3	LOC5573063	leucine-rich repeat-containing protein let-4
2.89731e-32	0.716735	0.524	0.271	3.67378e-28	3	LOC5567708	uncharacterized LOC5567708
8.02289e-32	0.756762	0.83	0.631	1.0173e-27	3	LOC5575090	homeobox protein homothorax
1.47005e-31	1.03325	0.799	0.637	1.86402e-27	3	LOC5569618	uncharacterized LOC5569618
1.84281e-31	0.693078	0.883	0.728	2.33669e-27	3	LOC5568580	protein kinase C
2.30516e-31	0.51763	1	0.996	2.92294e-27	3	LOC5564259	NA
6.86522e-31	0.476976	0.969	0.982	8.7051e-27	3	LOC5576244	tubulin beta-1 chain
1.94188e-28	0.60166	0.782	0.538	2.4623e-24	3	LOC110676764	NA
5.58388e-28	0.456299	0.967	0.896	7.08036e-24	3	LOC5564460	neuronal calcium sensor 2
1.06093e-27	0.637263	0.699	0.464	1.34525e-23	3	LOC5570583	BTB/POZ domain-containing protein KCTD12
4.38576e-27	0.606587	0.565	0.338	5.56115e-23	3	LOC5568574	putative polypeptide N-acetylgalactosaminyltransferase 9
2.80406e-26	0.664008	0.565	0.331	3.55555e-22	3	LOC5579875	uncharacterized LOC5579875
3.9296e-26	0.715085	0.632	0.402	4.98273e-22	3	LOC5569544	pleckstrin homology domain-containing family G member 5
1.41e-25	0.333994	0.993	0.984	1.78788e-21	3	LOC5576861	stathmin-1-A
4.67492e-25	0.335961	0.99	0.965	5.9278e-21	3	LOC5567355	sodium channel protein para
1.80198e-24	0.747074	0.739	0.536	2.28491e-20	3	LOC5567299	uncharacterized LOC5567299
3.19032e-24	0.360257	0.955	0.912	4.04533e-20	3	LOC5579241	transmembrane protein 35A
8.82243e-24	0.65667	0.907	0.768	1.11868e-19	3	LOC5575962	sodium channel protein 60E
1.51223e-23	0.494537	0.928	0.834	1.91751e-19	3	LOC5565217	protein Fe65 homolog
2.53408e-23	0.421955	0.993	0.969	3.21322e-19	3	LOC5572519	microtubule-associated protein futsch
6.893e-23	0.545606	0.6	0.361	8.74032e-19	3	LOC110679698	NA
1.55928e-22	0.869536	0.818	0.648	1.97717e-18	3	LOC5577501	uncharacterized LOC5577501
1.9916e-22	0.351298	0.998	0.984	2.52535e-18	3	LOC5573862	sodium/potassium-transporting ATPase subunit beta-2
5.94765e-21	0.459034	0.89	0.754	7.54162e-17	3	LOC5571510	cAMP-specific 3',5'-cyclic phosphodiesterase
1.3417e-20	0.399627	0.792	0.604	1.70128e-16	3	LOC5566265	ecdysone-induced protein 74EF
2.37149e-20	0.452974	0.529	0.318	3.00705e-16	3	LOC5564135	hemicentin-1
3.23012e-20	0.498863	0.904	0.792	4.09579e-16	3	LOC5571277	myocyte-specific enhancer factor 2
1.87002e-19	0.555373	0.854	0.685	2.37118e-15	3	LOC5563894	uncharacterized LOC5563894
2.10871e-19	0.48207	0.959	0.953	2.67384e-15	3	LOC5577489	tubulin alpha-1 chain
2.22927e-19	0.629582	0.557	0.361	2.82671e-15	3	LOC5576187	lachesin
1.25674e-18	0.55262	0.737	0.588	1.59355e-14	3	LOC5569019	band 7 protein AAEL010189
2.10576e-18	0.648609	0.644	0.456	2.6701e-14	3	LOC5578809	eye-specific diacylglycerol kinase
2.20188e-18	0.594793	0.694	0.508	2.79198e-14	3	LOC5575881	irregular chiasm C-roughest protein
4.56226e-18	0.405536	0.677	0.483	5.78494e-14	3	LOC5580331	adenylyl cyclase-associated protein 1
5.18113e-18	0.561222	0.5	0.311	6.56967e-14	3	LOC5571245	protein phosphatase 1 regulatory subunit 16A
8.94058e-18	0.370513	0.672	0.483	1.13367e-13	3	LOC5573845	transmembrane protein 53-B
1.77465e-17	0.431249	0.612	0.426	2.25026e-13	3	LOC5578495	zinc finger protein 2
6.46339e-17	0.472617	0.938	0.845	8.19557e-13	3	LOC5564718	zwei Ig domain protein zig-8
6.80244e-17	0.625484	0.737	0.582	8.62549e-13	3	LOC5568000	ras-interacting protein RIP3
1.84116e-16	0.432238	0.926	0.852	2.3346e-12	3	LOC5566252	tyrosine-protein phosphatase Lar
6.61102e-16	0.495978	0.911	0.795	8.38277e-12	3	LOC5572228	heterogeneous nuclear ribonucleoprotein L
7.50982e-16	0.508214	0.921	0.779	9.52246e-12	3	LOC5563680	uncharacterized LOC5563680
1.03233e-15	0.537356	0.763	0.62	1.30899e-11	3	LOC5569977	potassium/sodium hyperpolarization-activated cyclic nucleotide-gated channel 2
1.12676e-15	0.56911	0.742	0.584	1.42873e-11	3	LOC5577895	Down syndrome cell adhesion molecule-like protein Dscam2
1.36933e-15	0.562666	0.785	0.657	1.73632e-11	3	LOC5576646	uncharacterized LOC5576646
1.55657e-15	0.515677	0.708	0.523	1.97373e-11	3	LOC5575117	peroxidasin
2.99811e-15	0.366033	0.95	0.855	3.8016e-11	3	LOC5570078	FERM
3.74867e-15	0.376237	0.837	0.759	4.75331e-11	3	LOC5564552	short coiled-coil protein homolog
4.21863e-15	0.440693	0.785	0.684	5.34923e-11	3	LOC5568784	peroxiredoxin-5
6.44816e-15	0.421988	0.818	0.672	8.17626e-11	3	LOC5567734	sex determination protein fruitless
8.25076e-15	0.390414	0.617	0.448	1.0462e-10	3	LOC5575646	uncharacterized LOC5575646
1.42129e-14	0.403086	0.61	0.431	1.80219e-10	3	LOC5575615	uncharacterized LOC5575615
1.65853e-14	0.427833	0.84	0.7	2.10302e-10	3	LOC5577379	potassium voltage-gated channel protein eag
1.91815e-14	0.329668	0.945	0.835	2.43222e-10	3	LOC5565754	RNA-binding protein Nova-1
4.05337e-14	0.367717	0.526	0.348	5.13967e-10	3	LOC5565745	uncharacterized LOC5565745
4.27557e-14	0.448577	0.914	0.819	5.42143e-10	3	LOC5575494	glucose transporter type 1
5.70337e-14	0.430794	0.72	0.559	7.23187e-10	3	LOC5568798	potassium voltage-gated channel protein Shaw
7.03999e-14	0.360948	0.938	0.916	8.92671e-10	3	LOC5575706	L-lactate dehydrogenase
9.04869e-14	0.330542	0.763	0.647	1.14737e-09	3	LOC5572193	receptor expression-enhancing protein 5
1.18806e-13	0.323251	0.897	0.84	1.50646e-09	3	LOC5569015	cAMP-dependent protein kinase catalytic subunit
3.21332e-13	0.416892	0.694	0.529	4.07449e-09	3	LOC5567981	suppressor of hairless protein
8.57995e-13	0.424385	0.847	0.703	1.08794e-08	3	LOC110679012	zwei Ig domain protein zig-8-like
1.01387e-12	0.446323	0.555	0.41	1.28559e-08	3	LOC5574290	lysophospholipid acyltransferase 1
1.56077e-12	0.358757	0.904	0.832	1.97906e-08	3	LOC5572256	signal transducer and transcription activator
3.37746e-12	0.37865	0.77	0.636	4.28263e-08	3	LOC5569979	neuronal acetylcholine receptor subunit alpha-7
3.66726e-12	0.340428	0.691	0.531	4.65009e-08	3	LOC5579251	kazrin
4.78614e-12	0.320083	0.844	0.738	6.06882e-08	3	LOC5570462	actin-binding LIM protein 2
7.20243e-12	0.375298	0.773	0.63	9.13268e-08	3	LOC5571294	kinesin-like protein KIF13A
8.09393e-12	0.471906	0.703	0.551	1.02631e-07	3	LOC5574581	protein turtle
9.118e-12	0.418565	0.667	0.513	1.15616e-07	3	LOC5567816	uncharacterized LOC5567816
1.09446e-11	0.410628	0.711	0.541	1.38777e-07	3	LOC5575449	E3 ubiquitin-protein ligase TRIM9
2.16723e-11	0.646293	0.742	0.643	2.74804e-07	3	LOC5569846	glutamate receptor 1
3.31286e-11	0.342213	0.596	0.453	4.20071e-07	3	LOC5566610	clustered mitochondria protein homolog
3.31425e-11	0.677518	0.739	0.633	4.20247e-07	3	LOC110674126	NA
4.31889e-11	0.397269	0.632	0.486	5.47636e-07	3	LOC5579065	leucine-rich repeat and calponin homology domain-containing protein 1
5.46699e-11	0.329514	0.804	0.697	6.93214e-07	3	LOC5564541	protein NDRG3
5.81059e-11	0.356014	0.883	0.798	7.36782e-07	3	LOC5569245	protein retinal degeneration B
6.90287e-11	0.434781	0.773	0.65	8.75284e-07	3	LOC5569062	neural-cadherin
1.14925e-10	0.507887	0.782	0.643	1.45725e-06	3	LOC5569913	serine-rich adhesin for platelets
1.38829e-10	0.330805	0.66	0.515	1.76035e-06	3	LOC5572063	dual specificity tyrosine-phosphorylation-regulated kinase 2
1.56655e-10	0.374598	0.823	0.735	1.98638e-06	3	LOC5576493	atypical protein kinase C
1.58732e-10	0.332982	0.536	0.39	2.01272e-06	3	LOC5571895	1-phosphatidylinositol 4,5-bisphosphate phosphodiesterase
1.61208e-10	0.322532	0.856	0.769	2.04411e-06	3	LOC5577980	ecotropic viral integration site 5 ortholog
1.61712e-10	0.36849	0.531	0.388	2.05051e-06	3	LOC5579824	microtubule-associated protein futsch
2.53656e-10	0.391343	0.545	0.407	3.21636e-06	3	LOC5571121	ice-structuring glycoprotein
2.97918e-10	0.609315	0.761	0.654	3.7776e-06	3	LOC5566288	RNA-binding protein Musashi homolog Rbp6
3.13516e-10	0.600424	0.751	0.607	3.97539e-06	3	LOC5565213	transmembrane and TPR repeat-containing protein 1
5.85921e-10	0.455548	0.593	0.454	7.42948e-06	3	LOC5569106	gamma-aminobutyric acid type B receptor subunit 1
8.74937e-10	0.376482	0.811	0.753	1.10942e-05	3	LOC5575744	oxysterol-binding protein-related protein 2
9.04824e-10	0.338763	0.801	0.673	1.14732e-05	3	LOC5574827	coiled-coil domain-containing protein AGAP005037
1.31925e-09	0.321813	0.88	0.792	1.67281e-05	3	LOC5570397	ephrin type-B receptor 5
1.691e-09	0.326	0.983	0.943	2.14419e-05	3	LOC5572202	potassium voltage-gated channel protein Shab
2.2388e-09	0.363152	0.957	0.871	2.83879e-05	3	LOC5575438	semaphorin-1A
2.49455e-09	0.33385	0.505	0.363	3.16309e-05	3	LOC5567344	rap1 GTPase-activating protein 1
3.07737e-09	0.390993	0.574	0.443	3.9021e-05	3	LOC5577938	uncharacterized LOC5577938
3.2953e-09	0.372929	0.844	0.761	4.17844e-05	3	LOC5577226	neuroligin-4
1.76688e-08	0.330319	0.737	0.625	0.00022404	3	LOC5578702	guanine nucleotide-releasing factor 2
3.89099e-08	0.38405	0.835	0.752	0.000493377	3	LOC5575353	toll-like receptor 7
4.03511e-08	0.406172	0.78	0.693	0.000511652	3	LOC5572820	uncharacterized LOC5572820
8.94872e-08	0.883804	0.665	0.613	0.0011347	3	LOC5579882	hemicentin-1
1.10932e-07	0.377177	0.715	0.592	0.00140662	3	LOC5578803	furin-like protease 1
1.18615e-07	0.328274	0.921	0.804	0.00150404	3	LOC5568540	syntaxin-binding protein 5
1.77997e-07	0.512937	0.873	0.777	0.00225701	3	LOC5563715	peripheral plasma membrane protein CASK
2.3645e-07	0.545724	0.766	0.723	0.00299818	3	LOC5578723	MOXD1 homolog 2
4.06393e-07	0.402026	0.622	0.518	0.00515306	3	LOC23687451	cGMP-specific 3',5'-cyclic phosphodiesterase
5.57381e-07	0.397238	0.56	0.453	0.00706759	3	LOC5570618	broad-complex core protein isoforms 1/2/3/4/5
9.36271e-07	0.438823	0.959	0.914	0.0118719	3	LOC5569646	zwei Ig domain protein zig-8
1.14819e-06	0.467486	0.744	0.644	0.014559	3	LOC110674038	cadherin-87A
1.84301e-06	0.422639	0.608	0.538	0.0233694	3	LOC5574699	MOXD1 homolog 2
1.19406e-05	0.364266	0.644	0.57	0.151407	3	LOC5568002	dual specificity protein phosphatase 3
1.51428e-05	0.326038	0.72	0.629	0.192011	3	LOC110679391	NA
2.28244e-05	0.346195	0.797	0.72	0.289414	3	LOC5575208	uncharacterized LOC5575208
7.31261e-05	0.353757	0.691	0.624	0.927239	3	LOC5564596	neurogenic protein mastermind
0.00122014	0.351836	0.636	0.562	1	3	LOC5566200	protein sidekick-1
1.49115e-138	1.02928	0.533	0.101	1.89078e-134	4	LOC110674735	paired box protein Pax-6-like
1.42387e-120	1.82145	0.919	0.462	1.80547e-116	4	LOC5575655	glutamate decarboxylase
4.82716e-108	1.77641	0.932	0.543	6.12084e-104	4	LOC5578489	uncharacterized LOC5578489
7.62603e-96	1.80383	0.604	0.195	9.6698e-92	4	LOC5568825	protein amalgam
2.47903e-87	1.07534	0.772	0.348	3.14341e-83	4	LOC5566632	vesicular inhibitory amino acid transporter
4.85214e-63	0.969421	0.843	0.584	6.15252e-59	4	LOC5573222	uncharacterized LOC5573222
9.19718e-56	2.04606	0.517	0.212	1.1662e-51	4	LOC5579002	uncharacterized LOC5579002
4.39938e-53	0.793556	0.541	0.204	5.57842e-49	4	LOC110677254	homeotic protein spalt-major
6.80324e-46	0.604935	0.961	0.816	8.62651e-42	4	LOC5580164	large neutral amino acids transporter small subunit 1
4.79462e-32	0.525525	0.927	0.824	6.07958e-28	4	LOC5574816	V-type proton ATPase subunit F
3.91147e-30	0.410819	0.976	0.923	4.95974e-26	4	LOC5575718	V-type proton ATPase subunit E
6.80993e-30	0.569279	0.866	0.719	8.635e-26	4	LOC5572366	endophilin-B1
3.51766e-29	0.530721	0.782	0.558	4.46039e-25	4	LOC5569632	uncharacterized LOC5569632
1.31029e-28	0.60784	0.753	0.452	1.66145e-24	4	LOC110677735	LIM/homeobox protein Lhx5
3.24489e-28	0.529439	0.748	0.493	4.11452e-24	4	LOC5565246	putative glutamate synthase [NADPH]
1.23375e-27	0.626765	0.877	0.629	1.56439e-23	4	LOC5575090	homeobox protein homothorax
2.84247e-26	0.500959	0.934	0.826	3.60425e-22	4	LOC5565354	sodium/potassium/calcium exchanger Nckx30C
6.98299e-25	0.392319	0.966	0.915	8.85443e-21	4	LOC110673999	synapse-associated protein of 47 kDa
1.6323e-24	0.365297	0.99	0.951	2.06975e-20	4	LOC5565055	synaptosomal-associated protein 25
6.44238e-23	0.331055	0.979	0.932	8.16894e-19	4	LOC5573964	V-type proton ATPase subunit e 2
1.58786e-22	0.420307	0.816	0.652	2.0134e-18	4	LOC5577369	probable isocitrate dehydrogenase [NAD] subunit alpha
2.56758e-22	0.497976	0.745	0.525	3.25569e-18	4	LOC5568504	calmodulin
6.63557e-21	0.419173	0.987	0.91	8.41391e-17	4	LOC5568949	uncharacterized LOC5568949
1.85677e-20	0.626152	0.711	0.515	2.35438e-16	4	LOC110674084	uncharacterized LOC110674084
2.63709e-19	0.559724	0.769	0.559	3.34383e-15	4	LOC5572587	uncharacterized LOC5572587
2.6792e-19	0.367099	0.89	0.772	3.39723e-15	4	LOC5575848	V-type proton ATPase 21 kDa proteolipid subunit
7.65799e-19	0.431084	0.656	0.46	9.71033e-15	4	LOC5576835	V-type proton ATPase subunit G
9.56758e-19	0.378279	0.554	0.357	1.21317e-14	4	LOC5565255	succinate-semialdehyde dehydrogenase [NADP(+)] GabD
2.5528e-18	0.412719	0.732	0.555	3.23696e-14	4	LOC5574633	mitochondrial glutamate carrier 1
3.488e-18	0.378885	0.528	0.335	4.42278e-14	4	LOC5565931	electron transfer flavoprotein subunit beta
9.50736e-17	0.333208	0.995	0.982	1.20553e-12	4	LOC5576630	syntaxin-1A
1.19241e-16	0.351568	0.992	0.959	1.51197e-12	4	LOC5578717	zinc finger protein chinmo
3.51875e-16	0.341883	0.614	0.424	4.46178e-12	4	LOC5580065	UPF0184 protein AAEL002161
7.78734e-16	0.349179	0.864	0.725	9.87435e-12	4	LOC5571080	V-type proton ATPase catalytic subunit A
2.31874e-15	0.362265	0.864	0.689	2.94016e-11	4	LOC5572820	uncharacterized LOC5572820
3.07546e-15	0.425598	0.675	0.487	3.89969e-11	4	LOC5569480	neuronal acetylcholine receptor subunit alpha-7
1.98305e-14	0.345281	0.698	0.515	2.51451e-10	4	LOC5567068	V-type proton ATPase subunit B
4.53605e-14	0.32591	0.63	0.451	5.75171e-10	4	LOC5579484	protein ABHD1
5.45305e-14	0.354336	0.685	0.491	6.91447e-10	4	LOC5564970	probable G-protein coupled receptor CG31760
5.91416e-14	0.454458	0.667	0.496	7.49915e-10	4	LOC5566425	protein rolling stone
1.212e-13	0.443886	0.612	0.44	1.53681e-09	4	LOC5566546	calbindin-32
1.44967e-13	0.36279	0.598	0.436	1.83818e-09	4	LOC5567368	coatomer subunit beta'
5.42395e-13	0.342376	0.808	0.666	6.87757e-09	4	LOC5565053	synapsin
7.35906e-13	0.3306	0.591	0.419	9.33129e-09	4	LOC5567640	uncharacterized LOC5567640
1.05818e-12	0.447414	0.546	0.363	1.34178e-08	4	LOC5576187	lachesin
2.5667e-12	0.352121	0.803	0.637	3.25457e-08	4	LOC110676782	NA
6.31677e-12	0.34691	0.556	0.387	8.00966e-08	4	LOC5579824	microtubule-associated protein futsch
6.50485e-12	0.385286	0.774	0.624	8.24815e-08	4	LOC110676638	NA
2.1993e-08	0.374689	0.969	0.92	0.000278871	4	LOC5573481	uncharacterized LOC5573481
2.11197e-06	0.436581	0.606	0.488	0.0267798	4	LOC5574086	collagen alpha-1(XVIII) chain
3.6553e-06	0.330432	0.598	0.487	0.0463492	4	LOC5568402	putative epidermal cell surface receptor
0.000111229	0.374181	0.719	0.657	1	4	LOC5573643	neural cell adhesion molecule 1-B
0.000156789	0.340162	0.63	0.543	1	4	LOC5577064	calmodulin-binding transcription activator 1
0	1.69987	0.907	0.113	0	5	LOC5577498	xaa-Pro aminopeptidase ApepP
0	1.1548	0.73	0.049	0	5	LOC5570216	arrestin domain-containing protein 2
0	0.974216	0.759	0.08	0	5	LOC5570217	arrestin domain-containing protein 17
2.94949e-272	1.7897	0.945	0.176	3.73996e-268	5	LOC110674289	inhibin beta chain-like
1.58901e-219	1.14673	0.823	0.15	2.01487e-215	5	LOC5577237	uncharacterized LOC5577237
4.31481e-214	1.96428	0.954	0.277	5.47118e-210	5	LOC5570663	calcyphosin-like protein
4.25811e-210	0.750091	0.672	0.094	5.39928e-206	5	LOC5564667	glutamate receptor-interacting protein 2
9.23513e-208	1.73167	0.954	0.284	1.17101e-203	5	LOC5566701	uncharacterized LOC5566701
4.15927e-206	1.1773	0.875	0.186	5.27395e-202	5	LOC5575831	aminopeptidase N
2.57764e-181	2.26215	0.983	0.447	3.26844e-177	5	LOC5574667	annexin B9
3.1445e-181	1.60824	0.933	0.248	3.98723e-177	5	LOC5577077	protein vein
1.12035e-175	1.6255	0.919	0.316	1.42061e-171	5	LOC5566468	annexin B10
2.03803e-167	1.62118	0.988	0.354	2.58422e-163	5	LOC5569928	carbonic anhydrase-related protein 10
7.25214e-162	1.67282	0.997	0.354	9.19571e-158	5	LOC5572657	vesicular glutamate transporter 1
3.7023e-161	1.03451	0.762	0.16	4.69451e-157	5	LOC5567517	A disintegrin and metalloproteinase with thrombospondin motifs 9
2.34309e-155	1.57556	0.925	0.35	2.97104e-151	5	LOC5568940	uncharacterized LOC5568940
1.63129e-148	1.21236	0.901	0.287	2.06847e-144	5	LOC5564333	igLON family member 5
1.4676e-146	0.869799	0.554	0.093	1.86092e-142	5	LOC5567396	uncharacterized LOC5567396
8.49654e-145	0.667458	0.588	0.105	1.07736e-140	5	LOC5573016	four and a half LIM domains protein 2
5.1012e-144	0.585069	0.542	0.088	6.46832e-140	5	LOC5566467	annexin B10
1.63869e-140	2.03522	0.994	0.759	2.07786e-136	5	LOC5568820	S-adenosylmethionine decarboxylase proenzyme
1.08899e-138	0.928049	0.875	0.237	1.38084e-134	5	LOC5573532	uncharacterized LOC5573532
1.77598e-134	1.54774	0.997	0.822	2.25194e-130	5	LOC5565444	NA
1.96685e-131	1.59551	0.89	0.392	2.49397e-127	5	LOC110681235	S-adenosylmethionine decarboxylase proenzyme-like
3.60704e-127	1.08526	1	0.993	4.57372e-123	5	LOC5569269	complexin
3.47185e-123	1.23041	1	0.898	4.4023e-119	5	LOC5574814	endophilin-A
2.86937e-121	1.17144	0.936	0.356	3.63836e-117	5	LOC5570551	extracellular sulfatase SULF-1 homolog
2.64315e-119	1.37718	0.98	0.526	3.35151e-115	5	LOC110676888	uncharacterized LOC110676888
2.79436e-111	1.4423	0.875	0.414	3.54325e-107	5	LOC5568462	uncharacterized LOC5568462
1.31618e-108	0.71359	0.652	0.172	1.66891e-104	5	LOC5572561	leucine-rich repeat transmembrane neuronal protein 3
2.20816e-105	0.812511	0.962	0.362	2.79994e-101	5	LOC5566816	uncharacterized LOC5566816
4.65053e-105	1.04273	1	0.973	5.89687e-101	5	LOC5571729	sushi
1.71271e-104	1.31897	0.62	0.163	2.17172e-100	5	LOC5570026	optomotor-blind protein
3.2493e-103	1.22769	0.997	0.857	4.12012e-99	5	LOC5564607	probable sodium/potassium/calcium exchanger CG1090
1.00645e-101	1.10426	0.945	0.462	1.27617e-97	5	LOC5572932	ADAMTS-like protein 1
1.50303e-100	1.13658	0.974	0.73	1.90584e-96	5	LOC5573851	thioredoxin-2
1.24178e-98	0.522055	0.504	0.108	1.57458e-94	5	LOC5567447	gelsolin
1.33674e-98	0.644492	0.617	0.19	1.69498e-94	5	LOC5578330	FMRFamide-related peptides
1.20117e-97	0.747803	0.754	0.231	1.52309e-93	5	LOC5571956	activating transcription factor 3
5.54941e-97	0.941001	0.968	0.828	7.03665e-93	5	LOC5568880	V-type proton ATPase subunit G
9.80594e-94	0.976259	0.919	0.362	1.24339e-89	5	LOC5580130	zinc finger protein 1
2.16439e-91	1.10947	0.925	0.521	2.74444e-87	5	LOC5566471	annexin B10
2.12976e-90	1.02707	0.991	0.77	2.70053e-86	5	LOC5568054	uncharacterized LOC5568054
1.17466e-89	0.667724	0.687	0.217	1.48947e-85	5	LOC23687982	synaptobrevin homolog YKT6
3.14405e-88	0.88028	0.922	0.414	3.98665e-84	5	LOC5567636	talin-2
9.21857e-88	0.789455	0.896	0.364	1.16891e-83	5	LOC5576900	fasciclin-1
5.82769e-83	0.633657	1	1	7.38951e-79	5	LOC5580239	calmodulin
7.47443e-83	1.08405	0.504	0.131	9.47757e-79	5	LOC110675612	NA
3.8455e-82	0.899875	0.994	0.85	4.87609e-78	5	LOC5573072	uncharacterized LOC5573072
1.67004e-81	0.750232	0.991	0.914	2.11761e-77	5	LOC110673999	synapse-associated protein of 47 kDa
2.94925e-80	0.946616	0.829	0.402	3.73965e-76	5	LOC5578010	acylpyruvase FAHD1
5.1264e-79	0.884313	1	0.951	6.50027e-75	5	LOC5577489	tubulin alpha-1 chain
3.06958e-78	0.901627	0.959	0.607	3.89223e-74	5	LOC5567273	uncharacterized LOC5567273
6.0636e-75	1.00933	0.945	0.598	7.68865e-71	5	LOC5572280	protein rhomboid
8.19505e-75	0.396372	0.528	0.135	1.03913e-70	5	LOC5576960	sodium/potassium-transporting ATPase subunit beta-1-interacting protein
6.79027e-74	0.502079	1	0.998	8.61006e-70	5	LOC5568471	14-3-3 protein zeta
7.73803e-74	0.622425	0.809	0.301	9.81182e-70	5	LOC110677245	neural cell adhesion molecule 2-like
7.7262e-73	0.862683	0.93	0.632	9.79682e-69	5	LOC5578974	protein GDAP2 homolog
1.05184e-72	0.84893	0.928	0.569	1.33373e-68	5	LOC5570796	solute carrier family 35 member F5
6.89332e-69	0.662436	0.997	0.942	8.74073e-65	5	LOC5571186	cytochrome c oxidase subunit 6B1
1.53106e-68	0.66478	0.783	0.325	1.94139e-64	5	LOC5567811	division abnormally delayed protein
2.206e-68	1.19022	0.965	0.739	2.7972e-64	5	LOC5568875	protein N-terminal glutamine amidohydrolase
5.49036e-68	0.748987	0.994	0.876	6.96177e-64	5	LOC5576029	uncharacterized LOC5576029
2.38596e-67	0.825788	0.983	0.824	3.0254e-63	5	LOC5565354	sodium/potassium/calcium exchanger Nckx30C
8.54696e-66	0.703926	0.838	0.399	1.08375e-61	5	LOC5570106	glutamate receptor ionotropic
1.35346e-65	0.827622	0.962	0.751	1.71619e-61	5	LOC5565921	glycogen phosphorylase
3.82128e-65	0.728924	1	0.913	4.84538e-61	5	LOC5575706	L-lactate dehydrogenase
1.76866e-63	0.520904	0.609	0.198	2.24266e-59	5	LOC5571157	protein Wnt-1
1.13957e-62	0.674094	0.855	0.451	1.44498e-58	5	LOC5569631	uncharacterized LOC5569631
2.39371e-62	0.615856	0.681	0.253	3.03523e-58	5	LOC5579300	FMRFamide receptor
3.10686e-61	0.747866	0.861	0.484	3.9395e-57	5	LOC5573257	alpha-tocopherol transfer protein
4.48384e-61	0.358427	0.536	0.161	5.68552e-57	5	LOC5576943	sorbin and SH3 domain-containing protein 1
4.9021e-61	0.756084	0.986	0.762	6.21586e-57	5	LOC5577698	proteoglycan Cow
5.57519e-61	0.470927	0.728	0.268	7.06934e-57	5	LOC23687794	probable G-protein coupled receptor Mth-like 1
2.17674e-60	0.381641	0.528	0.158	2.76011e-56	5	LOC5574593	cytoplasmic polyadenylation element-binding protein 1
5.42763e-60	0.608571	0.997	0.973	6.88223e-56	5	LOC23687404	glyceraldehyde-3-phosphate dehydrogenase 1
1.09955e-59	0.524264	1	0.997	1.39422e-55	5	LOC5575790	sodium/potassium-transporting ATPase subunit alpha
2.96607e-59	0.698135	0.965	0.75	3.76097e-55	5	LOC5577375	uncharacterized LOC5577375
3.32629e-59	0.618767	0.82	0.336	4.21774e-55	5	LOC5574506	GATA zinc finger domain-containing protein 14
4.22943e-59	0.668594	0.997	0.953	5.36291e-55	5	LOC5580166	triosephosphate isomerase
1.44157e-58	0.69967	0.988	0.854	1.82791e-54	5	LOC5564878	cytochrome c-2
2.36836e-58	0.782159	1	0.986	3.00309e-54	5	LOC5568211	tubulin alpha-1 chain
3.506e-58	0.748175	0.913	0.647	4.44561e-54	5	LOC5577369	probable isocitrate dehydrogenase [NAD] subunit alpha
7.51936e-58	0.427073	0.67	0.249	9.53455e-54	5	LOC5575781	pyridoxine-5'-phosphate oxidase
3.66643e-56	0.525794	0.507	0.158	4.64903e-52	5	LOC5572931	sodium/potassium-transporting ATPase subunit beta-2
9.05175e-56	0.600707	0.861	0.403	1.14776e-51	5	LOC5571584	extended synaptotagmin-2
1.2742e-55	0.726407	0.901	0.546	1.61568e-51	5	LOC5572224	trehalase
6.58104e-55	0.569902	1	0.98	8.34475e-51	5	LOC5576244	tubulin beta-1 chain
3.66149e-54	0.577959	0.864	0.451	4.64277e-50	5	LOC5566722	flotillin-1
1.10184e-53	0.71944	0.861	0.524	1.39714e-49	5	LOC5572750	phosphoglucomutase
1.62774e-53	0.410239	0.562	0.193	2.06398e-49	5	LOC5573202	uroporphyrinogen-III synthase
4.39661e-51	0.412337	0.675	0.275	5.5749e-47	5	LOC5577253	uncharacterized LOC5577253
7.38343e-51	0.545735	1	0.993	9.36219e-47	5	LOC5565901	synaptotagmin 1
1.77163e-50	0.660499	0.928	0.7	2.24642e-46	5	LOC5564065	protein dj-1beta
7.14565e-49	0.38058	0.522	0.18	9.06068e-45	5	LOC5564109	1,5-anhydro-D-fructose reductase
8.03505e-49	0.645248	0.957	0.723	1.01884e-44	5	LOC5570159	UMP-CMP kinase
4.68018e-48	0.67841	0.965	0.748	5.93447e-44	5	LOC5569740	protein 4.1 homolog
8.79737e-48	0.408393	0.554	0.199	1.11551e-43	5	LOC5566822	matrix metalloproteinase-14
9.00065e-48	0.488706	1	0.984	1.14128e-43	5	LOC5573862	sodium/potassium-transporting ATPase subunit beta-2
1.0758e-47	0.608303	0.933	0.595	1.36411e-43	5	LOC5573069	E3 ubiquitin-protein ligase SMURF2
2.06542e-47	0.621703	0.884	0.545	2.61895e-43	5	LOC5570996	HIG1 domain family member 1A
4.30674e-47	0.640101	0.945	0.628	5.46094e-43	5	LOC5571891	uncharacterized protein CG43867
1.37455e-46	0.628072	0.954	0.619	1.74293e-42	5	LOC5569585	anion exchange protein 3
1.97186e-46	0.650126	0.997	0.904	2.50031e-42	5	LOC5575982	uncharacterized LOC5575982
2.71625e-46	0.535562	0.832	0.459	3.4442e-42	5	LOC5570080	charged multivesicular body protein 2a
6.08288e-46	0.505912	0.559	0.213	7.71309e-42	5	LOC5568744	pyridoxal phosphate phosphatase
8.60387e-46	0.510827	1	0.941	1.09097e-41	5	LOC5570050	eukaryotic translation initiation factor 5
1.04469e-45	0.580724	0.986	0.782	1.32467e-41	5	LOC5571932	hexokinase type 2
2.09767e-45	0.595361	0.786	0.441	2.65984e-41	5	LOC5575321	WW domain-binding protein 2
2.57361e-45	0.622061	0.835	0.474	3.26334e-41	5	LOC5574634	protein lifeguard 1
2.95072e-45	0.711613	0.933	0.731	3.74151e-41	5	LOC5564047	iron-sulfur cluster assembly scaffold protein IscU
3.03857e-45	0.550931	0.739	0.375	3.85291e-41	5	LOC5573678	phospholipid scramblase 1
7.92333e-45	0.346295	0.545	0.197	1.00468e-40	5	LOC5566381	leucine-rich repeats and immunoglobulin-like domains protein 3
8.24863e-45	0.387014	0.635	0.263	1.04593e-40	5	LOC110677718	uncharacterized LOC110677718
9.83794e-45	0.567388	0.646	0.269	1.24745e-40	5	LOC5578162	chorion transcription factor Cf2
1.09756e-44	0.545283	0.994	0.907	1.39171e-40	5	LOC5571818	protein boule
1.9008e-44	0.520725	0.983	0.882	2.41022e-40	5	LOC5575162	zinc-type alcohol dehydrogenase-like protein C1773.06c
2.164e-44	0.497943	0.826	0.463	2.74395e-40	5	LOC5571755	mitochondrial pyruvate carrier 2
1.1458e-43	0.354563	0.559	0.213	1.45288e-39	5	LOC5579863	adenine phosphoribosyltransferase
9.33919e-43	0.35114	0.675	0.28	1.18421e-38	5	LOC5569036	ubiquitin-conjugating enzyme E2Q-like protein 1
1.24648e-42	0.463972	0.696	0.339	1.58054e-38	5	LOC5573383	ataxin-10
1.30289e-42	0.358903	0.591	0.236	1.65206e-38	5	LOC5570054	gamma-glutamylcyclotransferase
4.35892e-42	0.546429	0.838	0.507	5.52711e-38	5	LOC5572982	PRA1 family protein 3
5.35892e-42	0.543596	0.994	0.926	6.79511e-38	5	LOC5566092	cytochrome c oxidase subunit 4 isoform 1
1.09328e-41	0.600679	0.922	0.682	1.38627e-37	5	LOC5573667	NADH dehydrogenase [ubiquinone] 1 alpha subcomplex subunit 1
1.38019e-41	0.671836	1	0.962	1.75008e-37	5	LOC5567423	phosphoglycerate mutase 2
1.51842e-41	0.514502	0.786	0.43	1.92536e-37	5	LOC5568010	dmX-like protein 2
1.62281e-41	0.649163	0.954	0.773	2.05772e-37	5	LOC5577095	glucose-6-phosphate isomerase
4.12182e-41	0.49469	0.986	0.904	5.22647e-37	5	LOC5577113	cytochrome c oxidase subunit 5B
4.82995e-41	0.417556	0.635	0.263	6.12437e-37	5	LOC5575216	orexin receptor type 2
7.04666e-41	0.601966	0.881	0.583	8.93516e-37	5	LOC5577947	proline dehydrogenase 1
9.10997e-41	0.664063	0.957	0.805	1.15514e-36	5	LOC5571752	uncharacterized LOC5571752
1.23708e-40	0.564117	0.893	0.603	1.56861e-36	5	LOC5577071	AP-2 complex subunit mu
2.10074e-40	0.341968	0.597	0.245	2.66373e-36	5	LOC5568553	glutaredoxin-related protein 5
8.48247e-40	0.544022	1	0.907	1.07558e-35	5	LOC5565629	pyruvate kinase
9.42298e-40	0.547484	0.829	0.514	1.19483e-35	5	LOC5576532	aspartate aminotransferase
1.99907e-39	0.53275	0.762	0.389	2.53482e-35	5	LOC5576976	semaphorin-1A
2.23695e-39	0.504584	0.974	0.87	2.83645e-35	5	LOC5575995	tropomyosin-2
5.61909e-39	0.349098	0.568	0.229	7.12501e-35	5	LOC5573594	UPF0769 protein CG18675
6.99247e-39	0.644137	0.916	0.617	8.86646e-35	5	LOC110676638	NA
2.6843e-38	0.418387	0.754	0.38	3.40369e-34	5	LOC5575910	trifunctional nucleotide phosphoesterase protein YfkN
2.70605e-38	0.395296	0.612	0.269	3.43127e-34	5	LOC5568662	protein-lysine N-methyltransferase EEF2KMT
5.52483e-38	0.541504	0.968	0.806	7.00549e-34	5	LOC5573370	calcineurin subunit B type 2
6.43632e-38	0.459202	0.812	0.449	8.16126e-34	5	LOC5569470	probable phosphorylase b kinase regulatory subunit alpha
6.6138e-38	0.343551	0.574	0.237	8.3863e-34	5	LOC5577799	ADP-ribose pyrophosphatase
8.59267e-38	0.484912	0.988	0.922	1.08955e-33	5	LOC5576170	nucleoside diphosphate kinase
7.80908e-37	0.34776	0.643	0.288	9.90192e-33	5	LOC110675777	NA
1.27716e-36	0.47949	0.861	0.488	1.61943e-32	5	LOC5577094	rho GDP-dissociation inhibitor 1
1.45008e-36	0.524138	0.951	0.721	1.8387e-32	5	LOC5571080	V-type proton ATPase catalytic subunit A
2.41587e-36	0.435783	1	0.994	3.06333e-32	5	LOC5567031	fructose-bisphosphate aldolase
1.49336e-35	0.480892	0.826	0.448	1.89358e-31	5	LOC5575014	ankyrin-3
1.93114e-35	0.406401	0.719	0.36	2.44868e-31	5	LOC5564726	PRADC1-like protein
2.79712e-35	0.493735	0.855	0.551	3.54675e-31	5	LOC5570821	mannose-P-dolichol utilization defect 1 protein homolog
3.00917e-35	0.385848	0.991	0.923	3.81562e-31	5	LOC5571745	serine/threonine-protein phosphatase alpha-2 isoform
3.58438e-35	0.384714	0.733	0.372	4.54499e-31	5	LOC5578100	probable cGMP 3',5'-cyclic phosphodiesterase subunit delta
4.91087e-35	0.437935	0.87	0.548	6.22699e-31	5	LOC5574633	mitochondrial glutamate carrier 1
6.29842e-35	0.505063	0.971	0.781	7.98639e-31	5	LOC5571289	septin-7
6.74967e-35	0.476904	0.986	0.888	8.55858e-31	5	LOC110677938	CCR4-NOT transcription complex subunit 3-like
8.19638e-35	0.332534	0.739	0.363	1.0393e-30	5	LOC5572478	V-type proton ATPase subunit D 1
9.65871e-35	0.385629	0.716	0.35	1.22472e-30	5	LOC5568503	myophilin
1.34575e-34	0.664055	0.693	0.358	1.70642e-30	5	LOC5578493	POU domain protein CF1A
1.55781e-34	0.418328	0.994	0.965	1.97531e-30	5	LOC5567355	sodium channel protein para
4.13725e-34	0.405271	0.783	0.416	5.24603e-30	5	LOC5580065	UPF0184 protein AAEL002161
4.70861e-34	0.401307	0.742	0.397	5.97051e-30	5	LOC5570741	ubiquitin-conjugating enzyme E2 W
7.52143e-34	0.391273	0.707	0.357	9.53717e-30	5	LOC5573466	ribulose-phosphate 3-epimerase
8.32616e-34	0.4881	0.98	0.889	1.05576e-29	5	LOC5579853	spectrin beta chain
1.045e-33	0.329056	1	0.994	1.32506e-29	5	LOC5567660	ATP synthase lipid-binding protein
1.39143e-33	0.495421	0.994	0.815	1.76433e-29	5	LOC5580164	large neutral amino acids transporter small subunit 1
2.24273e-33	0.446889	0.977	0.912	2.84378e-29	5	LOC5575898	cytochrome c oxidase subunit 7C
2.55058e-33	0.436302	0.983	0.878	3.23414e-29	5	LOC5570746	kinesin heavy chain
4.72155e-33	0.507794	0.986	0.914	5.98692e-29	5	LOC5577630	cytochrome c oxidase subunit 6A2
7.25257e-33	0.495084	0.93	0.767	9.19626e-29	5	LOC5565270	RING-box protein 1A
1.47908e-32	0.57118	0.849	0.543	1.87548e-28	5	LOC110674116	NA
1.79584e-32	0.424069	0.991	0.892	2.27712e-28	5	LOC5573732	V-type proton ATPase 16 kDa proteolipid subunit
1.96708e-32	0.470537	0.771	0.421	2.49426e-28	5	LOC5567154	uncharacterized LOC5567154
2.58115e-32	0.643343	0.945	0.733	3.27289e-28	5	LOC5569762	uncharacterized protein PFB0145c
2.65636e-32	0.430148	0.994	0.938	3.36827e-28	5	LOC5577888	tetraspanin-2
3.76757e-32	0.4877	0.957	0.837	4.77728e-28	5	LOC5572696	ATP synthase subunit e
4.45444e-32	0.477913	0.852	0.587	5.64823e-28	5	LOC5568113	programmed cell death protein 5
6.49519e-32	0.442261	0.988	0.92	8.23591e-28	5	LOC5571609	uncharacterized LOC5571609
6.90496e-32	0.456062	0.841	0.489	8.75548e-28	5	LOC5565246	putative glutamate synthase [NADPH]
7.81067e-32	0.328952	0.699	0.359	9.90393e-28	5	LOC23687815	mitochondrial 2-oxoglutarate/malate carrier protein
7.87484e-32	0.374514	0.73	0.389	9.9853e-28	5	LOC5567159	uncharacterized LOC5567159
7.95368e-32	0.406631	0.649	0.318	1.00853e-27	5	LOC110676820	NA
1.15761e-31	0.516509	0.925	0.708	1.46785e-27	5	LOC5574496	aspartate aminotransferase
2.55887e-31	0.436254	0.962	0.738	3.24465e-27	5	LOC5573431	facilitated trehalose transporter Tret1
2.74344e-31	0.408468	0.812	0.508	3.47869e-27	5	LOC5568602	probable prefoldin subunit 6
3.81223e-31	0.481898	0.649	0.316	4.83391e-27	5	LOC5565095	calcium-binding mitochondrial carrier protein SCaMC-2
4.36503e-31	0.515242	0.91	0.69	5.53486e-27	5	LOC5567565	lysosomal aspartic protease
5.36802e-31	0.450965	0.954	0.79	6.80665e-27	5	LOC5571262	dnaJ homolog subfamily C member 5 homolog
5.99241e-31	0.377461	0.748	0.408	7.59838e-27	5	LOC5578443	mitochondrial proton/calcium exchanger protein
6.07174e-31	0.589334	0.954	0.752	7.69897e-27	5	LOC110675257	nesprin-1-like
7.56217e-31	0.406244	0.867	0.53	9.58883e-27	5	LOC5565862	transient receptor potential-gamma protein
8.2788e-31	0.42149	0.855	0.558	1.04975e-26	5	LOC5570014	ubiquitin-conjugating enzyme E2 L3
9.79377e-31	0.461128	0.809	0.491	1.24185e-26	5	LOC5574649	vitamin K epoxide reductase complex subunit 1
9.80988e-31	0.478293	0.899	0.655	1.24389e-26	5	LOC5569074	probable NADH dehydrogenase [ubiquinone] iron-sulfur protein 6
1.83491e-30	0.414343	0.991	0.923	2.32666e-26	5	LOC5575718	V-type proton ATPase subunit E
2.32649e-30	0.45419	0.849	0.588	2.94999e-26	5	LOC5570670	NADH dehydrogenase [ubiquinone] 1 beta subcomplex subunit 7
2.91983e-30	0.435485	0.794	0.509	3.70235e-26	5	LOC5568828	probable NADH dehydrogenase [ubiquinone] 1 alpha subcomplex subunit 12
3.00917e-30	0.492901	0.913	0.725	3.81563e-26	5	LOC5569012	fasciculation and elongation protein zeta-2
5.05227e-30	0.421496	0.872	0.534	6.40628e-26	5	LOC5577062	uncharacterized LOC5577062
5.56592e-30	0.344136	0.997	0.946	7.05758e-26	5	LOC5568246	guanine nucleotide-binding protein subunit gamma-e
7.3127e-30	0.486454	0.968	0.808	9.27251e-26	5	LOC5566059	cytochrome b-c1 complex subunit 8
9.79821e-30	0.430258	0.983	0.832	1.24241e-25	5	LOC5565217	protein Fe65 homolog
1.08836e-29	0.484186	0.954	0.836	1.38004e-25	5	LOC5569738	cytochrome b-c1 complex subunit 7
5.09585e-29	0.485536	0.974	0.814	6.46154e-25	5	LOC5566044	uncharacterized protein DDB_G0271670
5.46036e-29	0.456335	0.942	0.659	6.92374e-25	5	LOC5565053	synapsin
8.82003e-29	0.464014	0.817	0.528	1.11838e-24	5	LOC5578117	ATPase inhibitor mai-2
1.45876e-28	0.379387	0.997	0.958	1.84971e-24	5	LOC5579795	cofilin/actin-depolymerizing factor homolog
1.46843e-28	0.43609	0.93	0.694	1.86197e-24	5	LOC5574516	phosphate carrier protein
1.55105e-28	0.434275	0.884	0.619	1.96673e-24	5	LOC5576223	uncharacterized LOC5576223
1.70348e-28	0.387396	0.994	0.8	2.16002e-24	5	LOC5567948	uncharacterized LOC5567948
2.71636e-28	0.423696	0.783	0.488	3.44435e-24	5	LOC5572867	proteasome subunit alpha type-4
2.73746e-28	0.346608	1	0.99	3.4711e-24	5	LOC5567168	beta-amyloid-like protein
3.19258e-28	0.39745	0.835	0.508	4.04819e-24	5	LOC5567068	V-type proton ATPase subunit B
3.43763e-28	0.481755	0.91	0.63	4.35891e-24	5	LOC5570456	neuroglian
3.64584e-28	0.424922	0.835	0.534	4.62292e-24	5	LOC5569505	zinc finger CCCH domain-containing protein 11A
5.94676e-28	0.768165	0.968	0.839	7.54049e-24	5	MT-AaegL5-0439282	NA
7.37694e-28	0.44474	0.852	0.602	9.35396e-24	5	LOC5580036	NADH dehydrogenase [ubiquinone] 1 beta subcomplex subunit 9
8.56618e-28	0.391079	0.983	0.867	1.08619e-23	5	LOC5564053	protein stunted
9.15092e-28	0.333589	0.672	0.355	1.16034e-23	5	LOC5564281	AP-2 complex subunit sigma
1.07817e-27	0.407042	0.887	0.652	1.36711e-23	5	LOC5569520	malate dehydrogenase
1.58403e-27	0.383026	0.806	0.489	2.00855e-23	5	LOC5570008	uncharacterized protein CG3556
1.64079e-27	0.36081	0.635	0.322	2.08053e-23	5	LOC5573441	oxysterol-binding protein-related protein 8
2.61353e-27	0.430454	0.901	0.656	3.31395e-23	5	LOC5570798	uncharacterized LOC5570798
4.02447e-27	0.436703	0.959	0.829	5.10303e-23	5	LOC5573879	cytochrome b-c1 complex subunit 6
6.75608e-27	0.423473	0.991	0.915	8.56671e-23	5	LOC5565701	cytochrome c oxidase subunit 5A
8.1329e-27	0.462932	0.936	0.754	1.03125e-22	5	LOC5564552	short coiled-coil protein homolog
9.06225e-27	0.39745	0.786	0.501	1.14909e-22	5	LOC5578084	uncharacterized protein KIAA0930 homolog
9.09812e-27	0.351597	0.867	0.545	1.15364e-22	5	LOC5565513	glycogenin-1
1.47e-26	0.409228	0.901	0.717	1.86396e-22	5	LOC5571789	ras-related protein Rab-11B
1.96301e-26	0.423578	0.928	0.746	2.4891e-22	5	LOC5575813	probable phospholipid hydroperoxide glutathione peroxidase
2.00611e-26	0.415808	0.983	0.843	2.54375e-22	5	LOC5565492	kinesin-like protein unc-104
2.11741e-26	0.422133	0.82	0.514	2.68488e-22	5	LOC5572019	protein stoned-B
2.60771e-26	0.32784	0.638	0.332	3.30658e-22	5	LOC5572474	sideroflexin-2
2.87339e-26	0.346463	0.786	0.459	3.64346e-22	5	LOC5565854	serine--tRNA ligase
3.85998e-26	0.394637	0.945	0.815	4.89446e-22	5	LOC5578267	ribonuclease kappa
5.45681e-26	0.417098	0.817	0.548	6.91923e-22	5	LOC5579227	thioredoxin domain-containing protein 17
7.12953e-26	0.372419	0.791	0.482	9.04025e-22	5	LOC5571397	aldehyde dehydrogenase
1.94187e-25	0.435638	0.962	0.859	2.46229e-21	5	LOC5568078	ATP synthase subunit g
2.62917e-25	0.334521	1	0.972	3.33379e-21	5	LOC110675820	vesicle-associated membrane protein 2
3.36004e-25	0.364798	0.783	0.484	4.26054e-21	5	LOC5570055	protein NipSnap
3.9175e-25	0.440172	0.91	0.705	4.96739e-21	5	LOC5564661	uncharacterized LOC5564661
4.75372e-25	0.348001	0.852	0.555	6.02772e-21	5	LOC5564492	dihydrolipoyllysine-residue acetyltransferase component of pyruvate dehydrogenase complex
5.1429e-25	0.331799	0.701	0.393	6.5212e-21	5	LOC5575751	histidine triad nucleotide-binding protein 1
8.04536e-25	0.377017	0.838	0.541	1.02015e-20	5	LOC5577013	protein real-time
8.12578e-25	0.38944	0.965	0.792	1.03035e-20	5	LOC5573615	acyl carrier protein
9.82979e-25	0.351801	0.771	0.465	1.24642e-20	5	LOC5567530	tubulin-specific chaperone A
1.25527e-24	0.399071	0.855	0.595	1.59168e-20	5	LOC5566309	probable pyruvate dehydrogenase E1 component subunit alpha
1.26326e-24	0.380824	0.986	0.909	1.60181e-20	5	LOC5579199	uncharacterized LOC5579199
1.65175e-24	0.380507	0.806	0.546	2.09442e-20	5	LOC5567091	charged multivesicular body protein 5
2.87681e-24	0.428067	0.904	0.709	3.64779e-20	5	LOC5571130	uncharacterized LOC5571130
3.01786e-24	0.376891	0.809	0.517	3.82665e-20	5	LOC5575386	probable citrate synthase 2
3.39903e-24	0.411179	0.986	0.889	4.30997e-20	5	LOC5571735	cytochrome c oxidase subunit 6C-2
3.60626e-24	0.387909	0.893	0.636	4.57273e-20	5	LOC5569144	mitochondrial import receptor subunit TOM20 homolog
4.82774e-24	0.321461	0.797	0.486	6.12158e-20	5	LOC5577407	adenylosuccinate synthetase
6.06301e-24	0.388062	0.959	0.821	7.6879e-20	5	LOC5575681	uncharacterized LOC5575681
6.29338e-24	0.389642	0.881	0.664	7.98001e-20	5	LOC5571450	NADH dehydrogenase [ubiquinone] 1 beta subcomplex subunit 5
7.25924e-24	0.353656	0.759	0.455	9.20472e-20	5	LOC5576835	V-type proton ATPase subunit G
8.41913e-24	0.417082	0.954	0.745	1.06755e-19	5	LOC5575787	cytoplasmic polyadenylation element-binding protein 2
1.25917e-23	0.351494	0.988	0.938	1.59663e-19	5	LOC5576353	cytochrome c oxidase subunit NDUFA4
1.29234e-23	0.348808	0.797	0.509	1.63869e-19	5	LOC5570994	probable very-long-chain enoyl-CoA reductase art-1
1.74928e-23	0.341249	0.759	0.474	2.21809e-19	5	LOC5566119	V-type proton ATPase subunit C
2.72328e-23	0.367337	0.817	0.553	3.45312e-19	5	LOC5574429	NADH dehydrogenase [ubiquinone] 1 alpha subcomplex subunit 7
3.21814e-23	0.393343	0.974	0.822	4.0806e-19	5	LOC5574816	V-type proton ATPase subunit F
3.56513e-23	0.429284	0.841	0.602	4.52058e-19	5	LOC5573976	isocitrate dehydrogenase [NAD] subunit gamma
7.25656e-23	0.332348	0.806	0.539	9.20132e-19	5	LOC5566520	tumor suppressor candidate 3
7.46037e-23	0.406945	0.933	0.741	9.45975e-19	5	LOC5569338	actin-related protein 2/3 complex subunit 1A
8.09107e-23	0.364413	0.91	0.67	1.02595e-18	5	LOC23687501	cytochrome c oxidase copper chaperone
9.21678e-23	0.360391	0.91	0.634	1.16869e-18	5	LOC5564353	glycogen [starch] synthase
1.04615e-22	0.435931	0.852	0.602	1.32652e-18	5	LOC5578729	acyl-CoA-binding protein
1.07751e-22	0.343325	0.832	0.543	1.36628e-18	5	LOC5577354	E3 ubiquitin-protein ligase RFWD2
1.74355e-22	0.362226	0.843	0.584	2.21082e-18	5	LOC5571429	uncharacterized LOC5571429
2.12758e-22	0.384162	0.986	0.869	2.69777e-18	5	LOC5564690	rhoGEF domain-containing protein gxcI
2.2788e-22	0.36813	0.861	0.616	2.88951e-18	5	LOC5567495	clathrin light chain
2.32519e-22	0.354205	0.794	0.517	2.94834e-18	5	LOC5577035	26S proteasome regulatory subunit 7
2.35271e-22	0.330049	0.71	0.416	2.98323e-18	5	LOC5573465	LDLR chaperone boca
2.80727e-22	0.358295	0.786	0.509	3.55962e-18	5	LOC5566725	UTP--glucose-1-phosphate uridylyltransferase
2.96678e-22	0.391018	0.533	0.276	3.76188e-18	5	LOC5564746	uncharacterized LOC5564746
4.57753e-22	0.372842	0.957	0.829	5.80431e-18	5	LOC5574592	renin receptor
5.01638e-22	0.345216	0.867	0.588	6.36077e-18	5	LOC5569575	serine protease inhibitor 42Dd
7.75462e-22	0.38926	0.965	0.849	9.83286e-18	5	LOC5566545	synaptogyrin
8.61021e-22	0.340664	0.994	0.911	1.09177e-17	5	LOC5569237	NA
1.02867e-21	0.39033	0.901	0.709	1.30435e-17	5	LOC5571173	succinate dehydrogenase cytochrome b560 subunit
1.04724e-21	0.39991	0.928	0.695	1.3279e-17	5	LOC5576021	very low-density lipoprotein receptor
1.63854e-21	0.707586	0.617	0.376	2.07767e-17	5	LOC5567451	lachesin
2.68272e-21	0.40854	0.957	0.808	3.40169e-17	5	LOC5578926	4-hydroxybutyrate coenzyme A transferase
3.40039e-21	0.358303	0.928	0.707	4.3117e-17	5	LOC5575992	synaptotagmin-4
3.49228e-21	0.384103	0.933	0.695	4.42822e-17	5	LOC5571563	F-BAR and double SH3 domains protein 2
4.12677e-21	0.365936	0.928	0.699	5.23275e-17	5	LOC5564179	phosphatidylinositol transfer protein alpha isoform
4.52161e-21	0.374518	0.861	0.597	5.7334e-17	5	LOC5566511	sialin
4.78744e-21	0.371932	0.91	0.692	6.07047e-17	5	LOC5569119	serine-threonine kinase receptor-associated protein
7.47384e-21	0.321405	0.864	0.615	9.47683e-17	5	LOC5574975	MICOS complex subunit Mic10
1.17793e-20	0.332763	1	0.959	1.49361e-16	5	LOC5578710	calcium/calmodulin-dependent protein kinase type II alpha chain
1.21812e-20	0.358106	0.855	0.626	1.54458e-16	5	LOC5573489	succinate dehydrogenase [ubiquinone] cytochrome b small subunit
2.05023e-20	0.363317	0.899	0.676	2.59969e-16	5	LOC5570020	cytochrome b-c1 complex subunit 9
2.64776e-20	0.336454	0.968	0.791	3.35736e-16	5	LOC5567620	glycogen-binding subunit 76A
4.26318e-20	0.381296	0.939	0.752	5.40572e-16	5	LOC5569014	dynamin
4.50257e-20	0.35489	0.878	0.675	5.70926e-16	5	LOC5567793	NADH dehydrogenase [ubiquinone] 1 alpha subcomplex subunit 6
7.56666e-20	0.354989	0.957	0.776	9.59453e-16	5	LOC5579463	probable G-protein coupled receptor 158
7.99487e-20	0.412966	0.965	0.849	1.01375e-15	5	LOC5568843	gamma-aminobutyric acid receptor-associated protein
9.85295e-20	0.386283	0.855	0.595	1.24935e-15	5	LOC5572018	protein stoned-A
1.24183e-19	0.357402	0.812	0.582	1.57464e-15	5	LOC5567286	NADH dehydrogenase [ubiquinone] 1 subunit C2
5.48614e-19	0.335101	0.867	0.642	6.95643e-15	5	LOC5578082	NADH dehydrogenase [ubiquinone] 1 beta subcomplex subunit 1
7.58289e-19	0.332731	0.861	0.63	9.6151e-15	5	LOC5568708	NADH dehydrogenase [ubiquinone] 1 beta subcomplex subunit 3
1.17952e-18	0.326674	0.933	0.674	1.49563e-14	5	LOC23687848	alpha-2 adrenergic receptor
1.26186e-18	0.330522	0.916	0.717	1.60004e-14	5	LOC5572366	endophilin-B1
1.53742e-18	0.419141	0.951	0.749	1.94945e-14	5	LOC5575021	serine-rich adhesin for platelets
1.65785e-18	0.332837	0.899	0.636	2.10215e-14	5	LOC5573623	1,4-alpha-glucan-branching enzyme
8.26367e-18	0.328542	0.962	0.796	1.04783e-13	5	LOC5565774	phosphoglycerate kinase
1.22636e-17	0.331666	0.98	0.872	1.55502e-13	5	LOC5576107	ATP synthase-coupling factor 6
4.09069e-17	0.472072	0.884	0.642	5.187e-13	5	LOC5574099	cAMP-dependent protein kinase type I regulatory subunit
4.13293e-17	0.346023	1	0.969	5.24056e-13	5	LOC5572519	microtubule-associated protein futsch
5.06146e-17	0.337457	0.93	0.79	6.41793e-13	5	LOC5578796	cytochrome b-c1 complex subunit Rieske
7.19094e-17	0.355491	0.945	0.829	9.11811e-13	5	LOC5564798	ATP synthase subunit d
1.39721e-16	0.353702	0.959	0.854	1.77166e-12	5	LOC5570233	malate dehydrogenase
2.84269e-16	0.367367	0.835	0.676	3.60453e-12	5	LOC5578833	uncharacterized LOC5578833
4.82336e-16	0.326349	0.91	0.712	6.11602e-12	5	LOC5569310	protein D2
1.62746e-14	0.323754	0.864	0.632	2.06361e-10	5	LOC5575020	ankyrin-2
5.14937e-14	0.320669	0.858	0.677	6.5294e-10	5	LOC5577999	ATP synthase subunit beta
1.22324e-12	0.35087	0.617	0.394	1.55107e-08	5	LOC5577136	leucine-rich repeat neuronal protein 2
2.87726e-09	0.346793	0.988	0.938	3.64837e-05	5	LOC5574870	dynein light chain 1
4.30885e-150	1.49676	0.508	0.077	5.46363e-146	6	LOC5567409	protein Skeletor
5.18743e-47	1.01561	0.809	0.452	6.57766e-43	6	LOC110677735	LIM/homeobox protein Lhx5
7.43949e-42	0.435329	0.997	0.991	9.43327e-38	6	LOC5579810	RNA-binding protein squid
2.72663e-40	1.08293	0.592	0.278	3.45736e-36	6	LOC5578878	protein jim lovell
9.71892e-37	0.610277	1	0.986	1.23236e-32	6	LOC5569968	protein scylla
6.51033e-36	0.466571	1	0.99	8.2551e-32	6	LOC23687632	acidic leucine-rich nuclear phosphoprotein 32 family member B
6.98989e-34	1.16693	0.643	0.375	8.86317e-30	6	LOC5572657	vesicular glutamate transporter 1
4.61866e-33	0.441601	1	0.967	5.85647e-29	6	LOC5578927	nucleoplasmin-like protein
2.4685e-29	0.480337	0.994	0.98	3.13006e-25	6	LOC5574783	high mobility group protein D
2.68303e-26	1.03916	0.831	0.693	3.40208e-22	6	LOC110674151	heat shock protein 70 A1-like
3.66133e-24	0.832018	0.853	0.651	4.64257e-20	6	LOC5566288	RNA-binding protein Musashi homolog Rbp6
2.09974e-23	0.977869	0.812	0.684	2.66246e-19	6	LOC110674148	heat shock protein 70 A1
4.10714e-21	0.858647	0.818	0.697	5.20785e-17	6	LOC110674150	heat shock protein 70 A1-like
7.36718e-20	0.882005	0.712	0.537	9.34159e-16	6	LOC110674152	heat shock protein 70 A1-like
1.89048e-19	0.393806	0.978	0.909	2.39713e-15	6	LOC5565629	pyruvate kinase
9.93066e-18	1.11383	0.577	0.387	1.25921e-13	6	LOC5577715	protein lethal(2)essential for life
1.49027e-17	0.48565	0.85	0.702	1.88967e-13	6	LOC5571763	GTP-binding nuclear protein Ran
1.2514e-16	0.33534	0.994	0.98	1.58678e-12	6	LOC5569529	60S ribosomal protein L9
4.36581e-16	0.361813	0.981	0.959	5.53585e-12	6	LOC110678734	heat shock 70 kDa protein cognate 4
7.09907e-16	0.337835	0.972	0.968	9.00162e-12	6	LOC5578243	60S ribosomal protein L23
1.20114e-14	0.330706	0.94	0.853	1.52305e-10	6	LOC5574515	phosphate carrier protein
4.31706e-14	1.03086	0.511	0.348	5.47403e-10	6	LOC5577710	protein lethal(2)essential for life
5.78675e-14	0.43317	0.796	0.683	7.33759e-10	6	LOC5570090	RNA-binding protein 1
1.53423e-13	0.396298	0.89	0.812	1.94541e-09	6	LOC5568303	probable serine/threonine-protein kinase DDB_G0282963
3.87446e-13	0.521744	0.824	0.716	4.91281e-09	6	LOC5565405	heat shock protein 83
1.45573e-12	0.507472	0.567	0.439	1.84586e-08	6	LOC5567368	coatomer subunit beta'
3.89263e-12	0.364231	0.652	0.516	4.93585e-08	6	LOC5574331	mannose-6-phosphate isomerase
5.30749e-12	0.442814	0.746	0.645	6.7299e-08	6	LOC5573623	1,4-alpha-glucan-branching enzyme
2.59558e-11	0.344599	0.918	0.826	3.2912e-07	6	LOC5567559	histone H3.3
4.57171e-11	0.391895	0.734	0.613	5.79693e-07	6	LOC5567385	interleukin enhancer-binding factor 2 homolog
5.25299e-11	0.383616	0.633	0.484	6.66079e-07	6	LOC5570383	F-box/LRR-repeat protein 14
7.61048e-11	0.345559	0.959	0.928	9.65009e-07	6	LOC5563592	60S ribosomal protein L36
1.83672e-10	0.424089	0.962	0.912	2.32896e-06	6	LOC5568949	uncharacterized LOC5568949
4.12249e-10	0.467228	0.665	0.566	5.22732e-06	6	LOC5569632	uncharacterized LOC5569632
4.19538e-10	0.374711	0.796	0.708	5.31974e-06	6	LOC5575238	heat shock protein 83
1.32926e-09	0.376456	0.545	0.433	1.6855e-05	6	LOC5564796	RNA/RNP complex-1-interacting phosphatase
1.4766e-09	0.436578	0.539	0.396	1.87233e-05	6	LOC110674153	heat shock protein 70 A1-like
1.47965e-09	0.325432	0.818	0.702	1.8762e-05	6	LOC5566684	nucleosome assembly protein 1-like 4
3.88616e-09	0.49479	0.68	0.566	4.92765e-05	6	LOC5572587	uncharacterized LOC5572587
1.64616e-07	0.511021	0.627	0.535	0.00208733	6	LOC110678439	uncharacterized LOC110678439
1.76825e-07	0.531121	0.646	0.584	0.00224214	6	LOC5578107	RNA-binding protein 24-A
4.68745e-06	0.37088	0.843	0.824	0.0594368	6	LOC5580164	large neutral amino acids transporter small subunit 1
7.24255e-06	0.465197	0.633	0.555	0.0918355	6	LOC110674116	NA
1.30836e-05	0.385491	0.658	0.589	0.1659	6	LOC5565317	locomotion-related protein Hikaru genki
0.000151916	0.426355	0.693	0.65	1	6	LOC110679354	roundabout homolog 1-like
0.00167501	0.357839	0.599	0.537	1	6	LOC5568309	breast cancer anti-estrogen resistance protein 1
0.00182895	0.558784	0.796	0.754	1	6	LOC5575787	cytoplasmic polyadenylation element-binding protein 2
2.13903e-182	1.53521	0.659	0.102	2.71229e-178	7	LOC5576867	forkhead box protein O
2.95697e-182	1.68786	0.91	0.239	3.74944e-178	7	LOC5573532	uncharacterized LOC5573532
8.60154e-171	1.42735	0.714	0.139	1.09068e-166	7	LOC5572008	uncharacterized LOC5572008
1.36652e-158	2.15322	0.968	0.451	1.73275e-154	7	LOC5574667	annexin B9
4.09478e-148	2.03818	0.981	0.528	5.19218e-144	7	LOC110676888	uncharacterized LOC110676888
8.70675e-148	1.65384	0.881	0.254	1.10402e-143	7	LOC5577077	protein vein
3.57826e-143	2.03429	0.997	0.823	4.53723e-139	7	LOC5565444	NA
1.96738e-123	1.27451	0.958	0.366	2.49464e-119	7	LOC5566816	uncharacterized LOC5566816
2.67776e-123	1.41711	0.987	0.358	3.3954e-119	7	LOC5572657	vesicular glutamate transporter 1
4.39802e-121	1.45328	0.849	0.323	5.57669e-117	7	LOC5566468	annexin B10
2.72825e-115	1.31422	0.965	0.359	3.45942e-111	7	LOC5569928	carbonic anhydrase-related protein 10
3.37427e-114	2.04725	0.994	0.771	4.27857e-110	7	LOC5568054	uncharacterized LOC5568054
8.74025e-104	1.47166	0.904	0.524	1.10826e-99	7	LOC5566471	annexin B10
1.88674e-100	0.974089	0.691	0.199	2.39238e-96	7	LOC5575831	aminopeptidase N
1.4839e-85	0.725296	0.553	0.134	1.88159e-81	7	LOC5577498	xaa-Pro aminopeptidase ApepP
1.22093e-76	0.880052	0.891	0.418	1.54813e-72	7	LOC5567636	talin-2
8.44238e-74	0.501253	0.662	0.194	1.07049e-69	7	LOC110674289	inhibin beta chain-like
8.81105e-74	0.902778	0.778	0.305	1.11724e-69	7	LOC110677245	neural cell adhesion molecule 2-like
1.91696e-69	0.798536	0.997	0.974	2.4307e-65	7	LOC5571729	sushi
2.9817e-64	0.810132	0.749	0.298	3.78079e-60	7	LOC5566701	uncharacterized LOC5566701
1.18672e-62	1.05343	1	0.859	1.50476e-58	7	LOC5579195	CUGBP Elav-like family member 4
5.34913e-62	0.930738	0.746	0.297	6.7827e-58	7	LOC5565785	uncharacterized LOC5565785
4.8426e-58	1.59924	0.547	0.203	6.14042e-54	7	LOC5571157	protein Wnt-1
3.9516e-55	0.724133	0.736	0.298	5.01063e-51	7	LOC5564333	igLON family member 5
2.4702e-51	0.829577	0.932	0.734	3.13221e-47	7	LOC5573851	thioredoxin-2
3.44293e-45	0.930174	0.643	0.276	4.36564e-41	7	LOC5569255	myelin transcription factor 1
2.44394e-43	0.752483	0.714	0.364	3.09892e-39	7	LOC5568940	uncharacterized LOC5568940
4.95068e-43	0.74271	0.83	0.513	6.27746e-39	7	LOC5577180	ubiquitin carboxyl-terminal hydrolase
1.08004e-42	0.698858	0.881	0.639	1.36949e-38	7	LOC5569564	chloride intracellular channel exc-4
1.84994e-42	0.623757	0.714	0.336	2.34572e-38	7	LOC5571586	fasciclin-2
5.17396e-42	0.652428	0.949	0.851	6.56058e-38	7	LOC5568843	gamma-aminobutyric acid receptor-associated protein
7.0072e-41	0.713542	0.746	0.374	8.88513e-37	7	LOC5576900	fasciclin-1
9.22822e-41	0.640618	0.977	0.915	1.17014e-36	7	LOC5577630	cytochrome c oxidase subunit 6A2
1.07602e-40	0.802457	0.949	0.859	1.36439e-36	7	LOC5568022	small conductance calcium-activated potassium channel protein
4.41836e-40	0.600357	0.527	0.21	5.60248e-36	7	LOC5566602	matrix metalloproteinase-2
7.1747e-40	0.43125	1	1	9.09752e-36	7	LOC5565553	NA
1.25865e-38	0.42206	1	0.99	1.59596e-34	7	LOC5570432	60S ribosomal protein L24
1.4948e-38	0.605612	0.971	0.955	1.89541e-34	7	LOC5580166	triosephosphate isomerase
3.96404e-37	0.836206	0.891	0.649	5.02641e-33	7	LOC5566288	RNA-binding protein Musashi homolog Rbp6
1.51731e-36	0.557519	0.987	0.943	1.92395e-32	7	LOC5571186	cytochrome c oxidase subunit 6B1
1.4327e-35	0.663916	0.823	0.592	1.81666e-31	7	LOC5569575	serine protease inhibitor 42Dd
3.27644e-35	0.665572	0.624	0.297	4.15453e-31	7	LOC5570663	calcyphosin-like protein
4.17882e-35	0.385348	1	0.991	5.29874e-31	7	LOC5567070	60S ribosomal protein L26
4.87939e-35	0.377677	0.994	0.991	6.18706e-31	7	LOC5569582	60S ribosomal protein L22
2.04415e-34	0.642407	0.849	0.601	2.59198e-30	7	LOC5573069	E3 ubiquitin-protein ligase SMURF2
3.01543e-34	0.78719	0.871	0.739	3.82356e-30	7	LOC5568595	dual specificity protein phosphatase Mpk3
1.12742e-33	0.584395	0.707	0.37	1.42957e-29	7	LOC5570551	extracellular sulfatase SULF-1 homolog
5.99767e-33	0.86023	0.875	0.695	7.60504e-29	7	LOC5569119	serine-threonine kinase receptor-associated protein
4.21862e-32	0.365341	0.997	0.996	5.3492e-28	7	LOC5563646	40S ribosomal protein S25
4.63262e-32	0.888986	0.82	0.618	5.87416e-28	7	LOC5571582	protein CREBRF homolog
6.76697e-32	0.424086	0.981	0.941	8.58051e-28	7	LOC5576046	transcription factor BTF3 homolog 4
3.48389e-31	0.515132	0.99	0.916	4.41758e-27	7	LOC5565701	cytochrome c oxidase subunit 5A
5.71049e-31	0.566232	0.961	0.883	7.2409e-27	7	LOC5575162	zinc-type alcohol dehydrogenase-like protein C1773.06c
1.61432e-30	0.419035	0.865	0.604	2.04695e-26	7	LOC5572280	protein rhomboid
4.34776e-30	0.476523	0.997	0.986	5.51296e-26	7	LOC5568211	tubulin alpha-1 chain
6.16399e-30	0.580492	0.926	0.772	7.81594e-26	7	LOC5566057	protein kinase C-binding protein NELL2
6.55159e-30	0.653333	0.852	0.634	8.30742e-26	7	LOC5571891	uncharacterized protein CG43867
8.42066e-30	0.560097	0.711	0.46	1.06774e-25	7	LOC5569631	uncharacterized LOC5569631
5.35189e-29	0.561194	0.987	0.963	6.7862e-25	7	LOC5567423	phosphoglycerate mutase 2
5.61814e-29	0.465463	0.55	0.269	7.12381e-25	7	LOC5578823	NA
9.24432e-29	0.404545	0.99	0.974	1.17218e-24	7	LOC5570108	40S ribosomal protein SA
6.40323e-28	0.58683	0.592	0.336	8.11929e-24	7	LOC5572474	sideroflexin-2
6.97723e-28	0.552564	0.572	0.294	8.84713e-24	7	LOC5563905	toll-like receptor Tollo
1.11553e-27	0.63806	0.685	0.443	1.41449e-23	7	LOC5568408	microsomal glutathione S-transferase 1
1.6286e-27	0.478389	0.974	0.927	2.06507e-23	7	LOC5566092	cytochrome c oxidase subunit 4 isoform 1
3.63221e-27	0.484888	0.974	0.913	4.60565e-23	7	LOC5575898	cytochrome c oxidase subunit 7C
1.18448e-26	0.561419	0.868	0.746	1.50193e-22	7	LOC5569338	actin-related protein 2/3 complex subunit 1A
1.70462e-26	0.456095	1	0.976	2.16146e-22	7	LOC5574526	actin-5C
2.93667e-26	0.54325	0.859	0.719	3.72369e-22	7	LOC5569183	myosin-2 essential light chain
5.18811e-26	0.356491	0.997	0.983	6.57852e-22	7	LOC23687936	transcriptional regulatory protein AlgP
7.64369e-26	0.425962	0.518	0.245	9.6922e-22	7	LOC5571956	activating transcription factor 3
7.94786e-26	0.506167	0.932	0.83	1.00779e-21	7	LOC5564798	ATP synthase subunit d
1.13e-25	0.563971	0.859	0.694	1.43284e-21	7	LOC5567565	lysosomal aspartic protease
1.42279e-25	0.467787	0.977	0.921	1.80409e-21	7	LOC5571609	uncharacterized LOC5571609
3.25127e-25	0.529511	0.974	0.889	4.12262e-21	7	LOC110677938	CCR4-NOT transcription complex subunit 3-like
5.5317e-25	0.583483	0.875	0.698	7.0142e-21	7	LOC5574516	phosphate carrier protein
9.94102e-25	0.586973	0.691	0.468	1.26052e-20	7	LOC5570080	charged multivesicular body protein 2a
1.08703e-24	0.573248	0.707	0.488	1.37836e-20	7	LOC5571397	aldehyde dehydrogenase
1.5734e-24	0.323661	0.997	0.991	1.99507e-20	7	LOC5570139	40S ribosomal protein S8
2.22017e-24	0.405887	0.55	0.278	2.81518e-20	7	LOC5567406	allatostatin-A receptor
4.64066e-24	0.33684	0.997	0.99	5.88436e-20	7	LOC5572968	40S ribosomal protein S2
9.00697e-24	0.562694	0.666	0.428	1.14208e-19	7	LOC5570215	arrestin domain-containing protein 17
1.10822e-23	0.470736	0.891	0.732	1.40522e-19	7	LOC5573227	protein anon-73B1
3.22902e-23	0.506371	0.765	0.548	4.0944e-19	7	LOC5577483	proteasome subunit beta type-5
3.3143e-23	0.584288	0.621	0.348	4.20253e-19	7	LOC5574506	GATA zinc finger domain-containing protein 14
7.13523e-23	0.532332	0.875	0.735	9.04747e-19	7	LOC5564047	iron-sulfur cluster assembly scaffold protein IscU
1.21333e-22	0.493319	0.859	0.708	1.5385e-18	7	LOC5564661	uncharacterized LOC5564661
3.15449e-22	0.328649	0.99	0.965	3.99989e-18	7	LOC5580329	guanine nucleotide-binding protein subunit beta-like protein
5.25826e-22	0.48215	0.942	0.838	6.66748e-18	7	LOC5572696	ATP synthase subunit e
5.3882e-22	0.352545	0.987	0.94	6.83224e-18	7	LOC5573974	60S acidic ribosomal protein P0
7.02101e-22	0.367907	1	0.98	8.90265e-18	7	LOC5574783	high mobility group protein D
2.03141e-21	0.444917	0.965	0.905	2.57583e-17	7	LOC5577113	cytochrome c oxidase subunit 5B
5.39851e-21	0.462175	0.91	0.812	6.84531e-17	7	LOC5566059	cytochrome b-c1 complex subunit 8
5.81145e-21	0.440919	0.939	0.823	7.36892e-17	7	LOC5575681	uncharacterized LOC5575681
7.00241e-21	0.497599	0.74	0.527	8.87906e-17	7	LOC5571011	RNA polymerase II transcriptional coactivator
2.02681e-20	0.447055	0.836	0.66	2.57e-16	7	LOC5569074	probable NADH dehydrogenase [ubiquinone] iron-sulfur protein 6
2.0343e-20	0.452455	0.572	0.344	2.5795e-16	7	LOC5570028	protein unc-119 homolog
2.42813e-20	0.433897	0.974	0.899	3.07887e-16	7	LOC5565892	reticulon-1-A
3.88683e-20	0.46459	0.875	0.712	4.9285e-16	7	LOC5571173	succinate dehydrogenase cytochrome b560 subunit
5.28623e-20	0.472489	0.63	0.408	6.70294e-16	7	LOC5565060	ADP-ribosylation factor 2
8.47357e-20	0.456257	0.723	0.522	1.07445e-15	7	LOC5577035	26S proteasome regulatory subunit 7
1.33742e-19	0.458555	0.675	0.473	1.69585e-15	7	LOC5576100	26S proteasome non-ATPase regulatory subunit 8
2.23699e-19	0.386905	0.65	0.415	2.8365e-15	7	LOC5577482	NADH-cytochrome b5 reductase 3
2.63053e-19	0.398559	0.695	0.483	3.33551e-15	7	LOC5574634	protein lifeguard 1
5.07264e-19	0.476673	0.852	0.705	6.4321e-15	7	LOC5564065	protein dj-1beta
9.70892e-19	0.464882	0.9	0.767	1.23109e-14	7	LOC5577698	proteoglycan Cow
1.2647e-18	0.464417	0.537	0.334	1.60363e-14	7	LOC5574042	cell death-inducing p53-target protein 1
1.53908e-18	0.400242	0.537	0.315	1.95155e-14	7	LOC5568428	dihydropteridine reductase
1.65843e-18	0.477414	0.849	0.713	2.10289e-14	7	LOC5574496	aspartate aminotransferase
1.92258e-18	0.412322	0.955	0.891	2.43783e-14	7	LOC5571735	cytochrome c oxidase subunit 6C-2
2.22878e-18	0.433815	0.926	0.783	2.8261e-14	7	LOC5571150	ATP synthase subunit gamma
4.29579e-18	0.475145	0.611	0.402	5.44707e-14	7	LOC5575158	class E basic helix-loop-helix protein 23
6.99971e-18	0.406889	0.952	0.855	8.87564e-14	7	LOC5577423	nuclear protein 1
7.93232e-18	0.426669	0.897	0.777	1.00582e-13	7	LOC5579172	polyubiquitin-C
1.1195e-17	0.463257	0.871	0.754	1.41952e-13	7	LOC5569740	protein 4.1 homolog
1.34314e-17	0.541971	0.891	0.777	1.7031e-13	7	LOC5577095	glucose-6-phosphate isomerase
1.80539e-17	0.390855	0.608	0.383	2.28924e-13	7	LOC5573678	phospholipid scramblase 1
2.1752e-17	0.410611	0.733	0.544	2.75816e-13	7	LOC5566520	tumor suppressor candidate 3
2.28424e-17	0.475363	0.733	0.554	2.89642e-13	7	LOC5579227	thioredoxin domain-containing protein 17
2.57298e-17	0.394987	0.746	0.525	3.26254e-13	7	LOC5571869	thioredoxin
3.11471e-17	0.408677	0.939	0.831	3.94945e-13	7	LOC5573879	cytochrome b-c1 complex subunit 6
3.36653e-17	0.428745	0.704	0.515	4.26875e-13	7	LOC5570994	probable very-long-chain enoyl-CoA reductase art-1
3.92132e-17	0.369514	0.952	0.837	4.97224e-13	7	LOC5569738	cytochrome b-c1 complex subunit 7
4.02526e-17	0.415305	0.897	0.781	5.10403e-13	7	LOC5570794	TPPP family protein CG45057
4.41894e-17	0.41039	0.913	0.794	5.60322e-13	7	LOC5578499	histone H4
5.97833e-17	0.385929	0.945	0.83	7.58052e-13	7	LOC5568880	V-type proton ATPase subunit G
7.0504e-17	0.346424	0.968	0.887	8.93991e-13	7	LOC5569566	cytochrome c oxidase subunit 7A
8.00049e-17	0.323155	0.987	0.938	1.01446e-12	7	LOC5576353	cytochrome c oxidase subunit NDUFA4
8.79024e-17	0.394235	0.518	0.314	1.1146e-12	7	LOC5567996	proteasome subunit beta type-6
8.97972e-17	0.34852	0.514	0.286	1.13863e-12	7	LOC5565389	leucine-rich repeat-containing G-protein coupled receptor 5
9.47199e-17	0.425497	0.701	0.498	1.20105e-12	7	LOC5567383	proteasome subunit alpha type-2
1.21937e-16	0.362757	0.891	0.769	1.54616e-12	7	LOC5565270	RING-box protein 1A
1.44693e-16	0.428178	0.73	0.551	1.83471e-12	7	LOC5567091	charged multivesicular body protein 5
2.61871e-16	0.444346	0.595	0.41	3.32052e-12	7	LOC5564392	CDGSH iron-sulfur domain-containing protein 2 homolog
2.93681e-16	0.347714	0.961	0.898	3.72387e-12	7	LOC5573830	putative ATP synthase subunit f
3.19785e-16	0.350166	0.965	0.92	4.05487e-12	7	LOC5564921	elongation factor 2
5.9155e-16	0.447808	0.814	0.65	7.50085e-12	7	LOC5570509	protein disulfide-isomerase A3
6.22014e-16	0.328217	0.662	0.446	7.88714e-12	7	LOC5564627	peroxiredoxin-2
7.76644e-16	0.406415	0.804	0.647	9.84784e-12	7	LOC5578082	NADH dehydrogenase [ubiquinone] 1 beta subcomplex subunit 1
7.8538e-16	0.403852	0.836	0.678	9.95862e-12	7	LOC5567793	NADH dehydrogenase [ubiquinone] 1 alpha subcomplex subunit 6
7.99442e-16	0.423744	0.775	0.601	1.01369e-11	7	LOC5566309	probable pyruvate dehydrogenase E1 component subunit alpha
8.76735e-16	0.356357	0.952	0.874	1.1117e-11	7	LOC5576107	ATP synthase-coupling factor 6
9.90793e-16	0.382936	0.794	0.646	1.25633e-11	7	LOC5573744	superoxide dismutase [Cu-Zn]
1.1807e-15	0.413909	0.746	0.556	1.49712e-11	7	LOC5572224	trehalase
1.36475e-15	0.395594	0.572	0.384	1.73051e-11	7	LOC5568716	proteasome subunit beta type-4
1.57342e-15	0.440525	0.627	0.429	1.9951e-11	7	LOC5568462	uncharacterized LOC5568462
1.58343e-15	0.367832	0.878	0.758	2.00779e-11	7	LOC5564552	short coiled-coil protein homolog
1.60852e-15	0.450545	0.685	0.525	2.0396e-11	7	LOC5575828	26S proteasome regulatory subunit 4
1.85886e-15	0.403369	0.778	0.622	2.35703e-11	7	LOC5567495	clathrin light chain
2.09644e-15	0.346766	0.556	0.362	2.65828e-11	7	LOC5568881	tumor protein D54
2.48743e-15	0.427364	0.939	0.857	3.15406e-11	7	LOC5564878	cytochrome c-2
2.70992e-15	0.347892	0.926	0.832	3.43617e-11	7	LOC5572452	uncharacterized LOC5572452
2.8894e-15	0.404526	0.598	0.412	3.66376e-11	7	LOC5564019	growth hormone-inducible transmembrane protein
4.48036e-15	0.403974	0.701	0.538	5.6811e-11	7	LOC5570063	transmembrane protein 256 homolog
4.68429e-15	0.368046	0.855	0.716	5.93968e-11	7	LOC5569310	protein D2
4.90953e-15	0.417529	0.736	0.558	6.22528e-11	7	LOC5574429	NADH dehydrogenase [ubiquinone] 1 alpha subcomplex subunit 7
5.69989e-15	0.387591	0.942	0.861	7.22746e-11	7	LOC5568078	ATP synthase subunit g
5.79324e-15	0.367751	0.749	0.556	7.34583e-11	7	LOC5574633	mitochondrial glutamate carrier 1
5.95918e-15	0.364235	0.717	0.538	7.55624e-11	7	LOC5576414	transmembrane protein 258 homolog
6.20209e-15	0.399979	0.608	0.423	7.86425e-11	7	LOC5573465	LDLR chaperone boca
6.40619e-15	0.321212	0.569	0.359	8.12305e-11	7	LOC5568503	myophilin
6.7918e-15	0.414639	0.653	0.46	8.612e-11	7	LOC5578121	proteasome subunit beta type-7
7.84076e-15	0.384717	0.698	0.516	9.94209e-11	7	LOC5568602	probable prefoldin subunit 6
1.12753e-14	0.382083	0.704	0.516	1.42971e-10	7	LOC5572836	protein disulfide-isomerase A6 homolog
1.20118e-14	0.377843	0.73	0.566	1.52309e-10	7	LOC5570014	ubiquitin-conjugating enzyme E2 L3
1.22175e-14	0.379763	0.675	0.497	1.54918e-10	7	LOC5567581	proteasome subunit beta type-3
1.33097e-14	0.353394	0.675	0.482	1.68767e-10	7	LOC5572925	isocitrate dehydrogenase [NAD] subunit beta
2.30886e-14	0.382032	0.859	0.72	2.92763e-10	7	LOC5571789	ras-related protein Rab-11B
2.87484e-14	0.330994	0.958	0.868	3.6453e-10	7	LOC5564053	protein stunted
2.93753e-14	0.463109	0.733	0.601	3.72479e-10	7	LOC5573238	succinate dehydrogenase [ubiquinone] iron-sulfur subunit
2.98339e-14	0.389538	0.765	0.59	3.78294e-10	7	LOC5571429	uncharacterized LOC5571429
3.81897e-14	0.413718	0.614	0.441	4.84246e-10	7	LOC5579041	protein transport protein Sec61 subunit beta
3.99442e-14	0.385634	0.688	0.516	5.06492e-10	7	LOC5568828	probable NADH dehydrogenase [ubiquinone] 1 alpha subcomplex subunit 12
4.05111e-14	0.394896	0.688	0.516	5.1368e-10	7	LOC5572982	PRA1 family protein 3
4.6301e-14	0.323694	0.55	0.355	5.87097e-10	7	LOC5574665	uridine 5'-monophosphate synthase
4.95008e-14	0.379634	0.768	0.607	6.2767e-10	7	LOC5580036	NADH dehydrogenase [ubiquinone] 1 beta subcomplex subunit 9
5.93276e-14	0.403184	0.81	0.686	7.52273e-10	7	LOC5572347	ras-related protein Rac1
5.97e-14	0.411643	0.762	0.594	7.56996e-10	7	LOC5570670	NADH dehydrogenase [ubiquinone] 1 beta subcomplex subunit 7
6.8103e-14	0.39114	0.788	0.635	8.63546e-10	7	LOC5564724	HIG1 domain family member 2A
9.35507e-14	0.34432	0.74	0.574	1.18622e-09	7	LOC5575696	uncharacterized LOC5575696
1.62423e-13	0.399643	0.643	0.466	2.05952e-09	7	LOC5568331	heat shock protein beta-1
1.63224e-13	0.369855	0.672	0.483	2.06968e-09	7	LOC5572049	uncharacterized protein C20orf24 homolog
1.65468e-13	0.347341	0.81	0.621	2.09813e-09	7	LOC5570575	reactive oxygen species modulator 1
1.8009e-13	0.411049	0.746	0.589	2.28354e-09	7	LOC5573948	dolichyl-diphosphooligosaccharide--protein glycosyltransferase subunit DAD1
2.99634e-13	0.320821	0.897	0.817	3.79935e-09	7	LOC5568436	eukaryotic translation initiation factor 3 subunit G
3.07128e-13	0.384754	0.678	0.515	3.89438e-09	7	LOC5574331	mannose-6-phosphate isomerase
3.45076e-13	0.361391	0.772	0.607	4.37556e-09	7	LOC5573976	isocitrate dehydrogenase [NAD] subunit gamma
3.98538e-13	0.377112	0.682	0.515	5.05346e-09	7	LOC5566725	UTP--glucose-1-phosphate uridylyltransferase
4.34716e-13	0.414509	0.595	0.424	5.51219e-09	7	LOC5572285	bax inhibitor 1
5.54187e-13	0.320651	0.823	0.668	7.02709e-09	7	LOC5568430	succinate--CoA ligase [ADP/GDP-forming] subunit alpha
5.74689e-13	0.336248	0.666	0.491	7.28705e-09	7	LOC5570055	protein NipSnap
6.56455e-13	0.371392	0.646	0.478	8.32385e-09	7	LOC5577327	transmembrane emp24 domain-containing protein eca
7.40652e-13	0.330842	0.653	0.483	9.39147e-09	7	LOC5567311	gamma-secretase subunit pen-2
9.36098e-13	0.389393	0.633	0.46	1.18697e-08	7	LOC5574980	26S proteasome regulatory subunit 6A-B
9.67302e-13	0.352016	0.556	0.377	1.22654e-08	7	LOC5577267	charged multivesicular body protein 1b-2
1.20188e-12	0.340041	0.569	0.39	1.52398e-08	7	LOC5572581	probable small nuclear ribonucleoprotein Sm D2
1.43968e-12	0.374805	0.514	0.336	1.82552e-08	7	LOC5568998	26S proteasome regulatory subunit 6B
1.45865e-12	0.393328	0.601	0.447	1.84956e-08	7	LOC5568222	dynein light chain Tctex-type
1.46383e-12	0.372265	0.527	0.356	1.85613e-08	7	LOC110673993	ankyrin repeat domain-containing protein 39
1.47506e-12	0.383784	0.579	0.422	1.87038e-08	7	LOC5564317	26S proteasome non-ATPase regulatory subunit 4
1.61708e-12	0.346391	0.746	0.585	2.05046e-08	7	LOC5571825	charged multivesicular body protein 4b
1.78676e-12	0.335242	0.595	0.409	2.26561e-08	7	LOC110681235	S-adenosylmethionine decarboxylase proenzyme-like
1.78845e-12	0.320667	0.875	0.797	2.26775e-08	7	LOC5573615	acyl carrier protein
1.89338e-12	0.329121	0.913	0.808	2.4008e-08	7	LOC5571752	uncharacterized LOC5571752
2.42453e-12	0.328317	0.704	0.548	3.07431e-08	7	LOC5569497	NADH dehydrogenase [ubiquinone] flavoprotein 1
2.44455e-12	0.655248	0.807	0.679	3.09969e-08	7	LOC5573063	leucine-rich repeat-containing protein let-4
2.83097e-12	0.341605	0.881	0.759	3.58967e-08	7	LOC5578196	NA
6.3285e-12	0.38136	0.608	0.458	8.02454e-08	7	LOC5576054	prohibitin-2
7.91969e-12	0.354534	0.682	0.523	1.00422e-07	7	LOC5578101	signal peptidase complex subunit 2
9.43411e-12	0.322469	0.923	0.797	1.19624e-07	7	LOC5565927	ras-related protein Rab-1A
1.03081e-11	0.342534	0.72	0.576	1.30706e-07	7	LOC5567037	NADP-dependent malic enzyme
1.42772e-11	0.354355	0.695	0.543	1.81035e-07	7	LOC5569540	cAMP-regulated phosphoprotein 19
2.84454e-11	0.326827	0.723	0.587	3.60687e-07	7	LOC5567286	NADH dehydrogenase [ubiquinone] 1 subunit C2
3.02574e-11	0.35118	0.601	0.43	3.83664e-07	7	LOC5577227	B-cell receptor-associated protein 31
3.03252e-11	0.337011	0.881	0.756	3.84524e-07	7	LOC5565921	glycogen phosphorylase
3.45616e-11	0.328712	0.743	0.606	4.38242e-07	7	LOC5577026	NADH dehydrogenase [ubiquinone] 1 alpha subcomplex subunit 10
4.03262e-11	0.381515	0.804	0.681	5.11337e-07	7	LOC5577999	ATP synthase subunit beta
5.93001e-11	0.36751	0.605	0.462	7.51925e-07	7	LOC5571045	proteasome subunit beta type-1
6.1767e-11	0.350436	0.553	0.397	7.83205e-07	7	LOC5575223	succinate dehydrogenase [ubiquinone] flavoprotein subunit
9.8394e-11	0.365676	0.511	0.366	1.24764e-06	7	LOC5563851	phosphatidylinositol glycan anchor biosynthesis class U protein
1.2607e-10	0.325004	0.508	0.352	1.59857e-06	7	LOC5575843	probable 26S proteasome non-ATPase regulatory subunit 3
2.53758e-10	0.329397	0.817	0.692	3.21766e-06	7	LOC5578147	peroxiredoxin-2
2.94395e-10	0.396074	0.685	0.536	3.73293e-06	7	LOC5578117	ATPase inhibitor mai-2
3.32268e-10	0.327315	0.688	0.53	4.21316e-06	7	LOC5564563	protein sprouty
3.34938e-10	0.385829	0.704	0.585	4.24702e-06	7	LOC5566687	uncharacterized LOC5566687
3.70284e-10	0.326086	0.531	0.379	4.6952e-06	7	LOC5574348	UPF0389 protein CG9231
3.91095e-10	0.325124	0.662	0.539	4.95908e-06	7	LOC5574484	proteasome subunit beta type-2
5.52564e-10	0.332315	0.785	0.658	7.00651e-06	7	LOC5569520	malate dehydrogenase
7.37015e-10	0.333293	0.537	0.403	9.34535e-06	7	LOC5575751	histidine triad nucleotide-binding protein 1
1.16748e-09	0.325664	0.643	0.491	1.48037e-05	7	LOC5566473	ER membrane protein complex subunit 6
1.33515e-09	0.324428	0.762	0.621	1.69298e-05	7	LOC5574975	MICOS complex subunit Mic10
2.09045e-09	0.349023	0.572	0.417	2.65069e-05	7	LOC5578010	acylpyruvase FAHD1
7.50443e-09	0.343494	0.531	0.396	9.51561e-05	7	LOC5564525	cytochrome c oxidase protein 20 homolog
5.41846e-08	0.32832	0.707	0.591	0.000687061	7	LOC5572119	acyl-protein thioesterase 2
1.45498e-07	0.372166	0.621	0.5	0.00184492	7	LOC5577023	coiled-coil-helix-coiled-coil-helix domain-containing protein 10
3.46122e-06	0.348313	0.608	0.524	0.0438882	7	LOC5572651	eukaryotic translation initiation factor 4E-binding protein 1
2.98775e-176	2.74026	0.992	0.369	3.78847e-172	8	LOC5566816	uncharacterized LOC5566816
1.4195e-169	2.55143	0.814	0.191	1.79992e-165	8	LOC110674289	inhibin beta chain-like
1.21062e-162	2.45714	0.985	0.363	1.53507e-158	8	LOC5572657	vesicular glutamate transporter 1
5.68771e-158	2.79249	0.886	0.259	7.21202e-154	8	LOC5577077	protein vein
1.64231e-131	2.23218	0.92	0.42	2.08244e-127	8	LOC5567636	talin-2
1.92561e-110	2.66559	0.654	0.173	2.44167e-106	8	LOC5567517	A disintegrin and metalloproteinase with thrombospondin motifs 9
1.04645e-96	2.93344	0.608	0.169	1.3269e-92	8	LOC5570026	optomotor-blind protein
3.11808e-96	1.53553	0.973	0.88	3.95372e-92	8	LOC5572648	ski oncogene
1.124e-91	2.26041	0.51	0.113	1.42523e-87	8	LOC5576867	forkhead box protein O
5.52882e-90	1.50387	0.89	0.366	7.01054e-86	8	LOC5569928	carbonic anhydrase-related protein 10
2.27439e-89	1.86027	0.863	0.472	2.88393e-85	8	LOC5572932	ADAMTS-like protein 1
7.08148e-88	1.3626	0.989	0.944	8.97931e-84	8	LOC5572202	potassium voltage-gated channel protein Shab
5.43553e-87	1.71543	0.989	0.803	6.89225e-83	8	LOC5574025	T-lymphocyte activation antigen CD86
3.49957e-85	1.70262	0.795	0.375	4.43745e-81	8	LOC5576900	fasciclin-1
3.13527e-82	1.23026	0.981	0.884	3.97552e-78	8	LOC110674225	uncharacterized membrane protein DDB_G0293934-like
6.71068e-81	1.28149	0.973	0.902	8.50914e-77	8	LOC5567198	whirlin
5.26794e-77	1.37095	0.951	0.842	6.67974e-73	8	LOC5569675	insulin receptor substrate 1-B
1.55648e-76	2.00711	0.875	0.606	1.97361e-72	8	LOC5572280	protein rhomboid
3.69176e-73	1.91362	0.92	0.635	4.68115e-69	8	LOC110676782	NA
9.02088e-73	1.47316	0.92	0.703	1.14385e-68	8	LOC110679012	zwei Ig domain protein zig-8-like
1.01159e-72	1.07445	0.996	0.972	1.2827e-68	8	LOC5570466	gamma-aminobutyric acid receptor subunit beta
1.78443e-72	0.991424	1	0.991	2.26265e-68	8	LOC110679507	NA
3.3036e-71	1.02869	1	0.997	4.18897e-67	8	LOC5564259	NA
6.70192e-71	1.89655	0.81	0.478	8.49804e-67	8	LOC5564067	acetylcholine receptor subunit alpha-like
7.7146e-69	1.52808	0.966	0.859	9.78211e-65	8	LOC5568022	small conductance calcium-activated potassium channel protein
2.03291e-68	1.51887	0.837	0.536	2.57772e-64	8	LOC110676176	NA
1.17162e-67	1.45	0.901	0.762	1.48562e-63	8	LOC5572184	ecdysone receptor
1.93547e-67	1.32917	0.92	0.816	2.45417e-63	8	LOC5564594	SH3 and multiple ankyrin repeat domains protein 1
4.31392e-67	1.37954	0.973	0.819	5.47005e-63	8	LOC5566210	serine-rich adhesin for platelets
2.42489e-66	0.998255	0.992	0.96	3.07476e-62	8	LOC5578710	calcium/calmodulin-dependent protein kinase type II alpha chain
2.60214e-62	1.23266	0.954	0.804	3.29952e-58	8	LOC5567948	uncharacterized LOC5567948
4.22096e-62	1.49347	0.875	0.688	5.35218e-58	8	LOC5563894	uncharacterized LOC5563894
7.2872e-61	1.33598	0.897	0.78	9.24017e-57	8	LOC110674216	uncharacterized LOC110674216
1.48356e-58	0.838675	0.992	0.966	1.88115e-54	8	LOC5567355	sodium channel protein para
8.92535e-58	1.43216	0.696	0.339	1.13173e-53	8	LOC5571586	fasciclin-2
1.01742e-57	1.54794	0.669	0.314	1.29008e-53	8	LOC110677245	neural cell adhesion molecule 2-like
7.02047e-57	0.895077	0.973	0.937	8.90195e-53	8	LOC5564449	protein still life
3.16546e-56	1.29067	0.867	0.635	4.01381e-52	8	LOC5571891	uncharacterized protein CG43867
4.6758e-56	1.50814	0.711	0.373	5.92891e-52	8	LOC5570551	extracellular sulfatase SULF-1 homolog
1.88341e-55	1.40512	0.551	0.211	2.38817e-51	8	LOC5566602	matrix metalloproteinase-2
2.63403e-55	1.58765	0.852	0.626	3.33995e-51	8	LOC110679391	NA
1.65674e-53	0.830388	0.966	0.945	2.10075e-49	8	LOC5573942	uncharacterized LOC5573942
2.64204e-53	1.08461	0.981	0.914	3.3501e-49	8	LOC5569646	zwei Ig domain protein zig-8
5.36616e-53	1.08924	0.924	0.833	6.80429e-49	8	LOC5572256	signal transducer and transcription activator
1.70099e-52	0.924668	0.985	0.89	2.15686e-48	8	LOC110677938	CCR4-NOT transcription complex subunit 3-like
1.01912e-51	1.25784	0.84	0.69	1.29224e-47	8	LOC5571764	phosphatidylinositol 4-kinase beta
5.57821e-51	0.873931	0.966	0.919	7.07316e-47	8	LOC110680850	proline-rich protein 36
8.62413e-51	1.35399	0.878	0.782	1.09354e-46	8	LOC5579463	probable G-protein coupled receptor 158
2.16454e-50	0.869677	0.947	0.925	2.74464e-46	8	LOC5574135	RIMS-binding protein 2
5.32235e-50	1.52656	0.852	0.681	6.74874e-46	8	LOC110675586	NA
5.49563e-50	1.79125	0.764	0.529	6.96846e-46	8	LOC5569022	uncharacterized LOC5569022
8.14315e-50	1.06189	0.905	0.837	1.03255e-45	8	LOC5565217	protein Fe65 homolog
1.3222e-49	1.23901	0.901	0.822	1.67655e-45	8	LOC5575494	glucose transporter type 1
1.95784e-49	1.06608	0.909	0.86	2.48253e-45	8	LOC5578843	homeodomain-interacting protein kinase 2
2.65288e-49	1.33617	0.951	0.847	3.36385e-45	8	LOC5564718	zwei Ig domain protein zig-8
3.61146e-49	1.08725	0.559	0.208	4.57933e-45	8	LOC110677205	uncharacterized LOC110677205
9.17243e-49	1.05642	0.966	0.907	1.16306e-44	8	LOC5575982	uncharacterized LOC5575982
4.15629e-48	0.986215	0.905	0.813	5.27017e-44	8	LOC5579800	serine/threonine-protein kinase MARK2
4.83801e-47	1.10705	0.84	0.713	6.13459e-43	8	LOC5576365	bone morphogenetic protein 1
9.81426e-47	0.954916	0.939	0.776	1.24445e-42	8	LOC5563715	peripheral plasma membrane protein CASK
1.51719e-46	0.793924	0.966	0.934	1.9238e-42	8	LOC110679171	uncharacterized LOC110679171
2.29139e-46	1.12576	0.878	0.782	2.90548e-42	8	LOC5567507	G protein-coupled receptor kinase 2
2.3331e-46	0.932964	0.924	0.872	2.95837e-42	8	LOC5566699	plasma membrane calcium-transporting ATPase 1
2.77166e-46	1.29919	0.894	0.784	3.51446e-42	8	LOC5563680	uncharacterized LOC5563680
6.76188e-46	1.2565	0.905	0.756	8.57407e-42	8	LOC5565883	CUGBP Elav-like family member 2
2.28741e-45	0.921588	0.947	0.849	2.90044e-41	8	LOC5575390	solute carrier family 12 member 4
5.72408e-45	0.889941	0.924	0.883	7.25814e-41	8	LOC5579528	innexin shaking-B
1.1587e-44	1.05596	0.871	0.801	1.46923e-40	8	LOC5569245	protein retinal degeneration B
4.24137e-44	0.86264	0.909	0.898	5.37806e-40	8	LOC5578523	serine/threonine-protein kinase Genghis Khan
5.43584e-44	1.04552	0.958	0.865	6.89265e-40	8	LOC5580270	glutamate-gated chloride channel
6.84231e-44	1.47911	0.878	0.68	8.67605e-40	8	LOC23687848	alpha-2 adrenergic receptor
1.14875e-43	1.10521	0.863	0.816	1.45661e-39	8	LOC5578015	b(0,+)-type amino acid transporter 1
3.4392e-43	1.17896	0.829	0.632	4.36091e-39	8	LOC110674126	NA
5.44219e-43	1.50144	0.745	0.515	6.9007e-39	8	LOC5563924	octopamine receptor Oamb
6.79865e-43	1.28543	0.7	0.378	8.62068e-39	8	LOC5580130	zinc finger protein 1
1.00186e-42	1.64206	0.65	0.349	1.27036e-38	8	LOC5574506	GATA zinc finger domain-containing protein 14
1.83439e-42	1.65344	0.776	0.538	2.326e-38	8	LOC5565862	transient receptor potential-gamma protein
3.41778e-42	1.40862	0.772	0.628	4.33375e-38	8	LOC5569294	uncharacterized LOC5569294
1.51556e-41	1.09645	0.848	0.792	1.92173e-37	8	LOC5569552	uncharacterized LOC5569552
3.63176e-41	1.80781	0.62	0.306	4.60508e-37	8	LOC5565785	uncharacterized LOC5565785
7.73706e-40	0.792074	0.973	0.936	9.81059e-36	8	LOC5575778	TLD domain-containing protein 2
8.66563e-40	1.3158	0.738	0.608	1.0988e-35	8	LOC5573069	E3 ubiquitin-protein ligase SMURF2
2.57838e-39	0.842455	0.924	0.908	3.26938e-35	8	LOC5566763	protein argonaute-2
8.37434e-39	1.15633	0.783	0.645	1.06187e-34	8	LOC5565863	cyclin-dependent kinase 14
1.55284e-38	1.06872	0.825	0.758	1.969e-34	8	LOC5566516	YEATS domain-containing protein 2
1.64341e-38	1.39867	0.578	0.313	2.08384e-34	8	LOC5570922	sodium/hydrogen exchanger 3
2.88215e-38	1.01437	0.829	0.721	3.65457e-34	8	LOC5575208	uncharacterized LOC5575208
3.88893e-38	0.870436	0.886	0.878	4.93117e-34	8	LOC5574095	uncharacterized LOC5574095
4.53737e-38	0.541985	1	0.993	5.75338e-34	8	LOC5565901	synaptotagmin 1
9.15967e-38	0.988948	0.787	0.652	1.16145e-33	8	LOC5566421	uncharacterized LOC5566421
1.54947e-37	1.40077	0.825	0.668	1.96473e-33	8	LOC5567482	transmembrane and TPR repeat-containing protein CG4050
5.83191e-37	1.24645	0.734	0.491	7.39486e-33	8	LOC5571839	zwei Ig domain protein zig-8
8.06386e-37	1.01139	0.863	0.797	1.0225e-32	8	LOC5571277	myocyte-specific enhancer factor 2
1.43485e-36	0.896786	0.878	0.801	1.8194e-32	8	LOC5571425	voltage-dependent calcium channel subunit alpha-2/delta-4
1.46983e-36	1.53826	0.563	0.281	1.86374e-32	8	LOC23687794	probable G-protein coupled receptor Mth-like 1
1.69597e-36	0.90133	0.871	0.825	2.15049e-32	8	LOC5569496	protein bunched
5.51129e-36	1.09178	0.757	0.608	6.98831e-32	8	LOC5574714	nuclear factor of activated T-cells 5
8.46611e-36	1.39176	0.703	0.49	1.0735e-31	8	LOC5569480	neuronal acetylcholine receptor subunit alpha-7
1.18573e-35	1.31319	0.825	0.724	1.50351e-31	8	LOC5564192	uncharacterized LOC5564192
1.19631e-35	1.15837	0.749	0.621	1.51692e-31	8	LOC5571255	potassium voltage-gated channel subfamily H member 6
6.81046e-35	1.12932	0.817	0.663	8.63566e-31	8	LOC5574758	uncharacterized LOC5574758
1.03374e-34	1.16711	0.791	0.574	1.31079e-30	8	LOC5568978	uncharacterized LOC5568978
1.66805e-34	1.7733	0.738	0.501	2.11509e-30	8	LOC5566409	uncharacterized LOC5566409
1.80901e-34	0.82299	0.913	0.875	2.29382e-30	8	LOC5575438	semaphorin-1A
2.55061e-34	0.870166	0.886	0.863	3.23418e-30	8	LOC5564607	probable sodium/potassium/calcium exchanger CG1090
7.65097e-34	1.4073	0.582	0.325	9.70143e-30	8	LOC5567674	zinc finger CCCH domain-containing protein 13
2.50259e-33	1.10123	0.806	0.652	3.17328e-29	8	LOC5569062	neural-cadherin
2.73849e-33	1.24212	0.783	0.644	3.47241e-29	8	LOC5576331	nephrin
3.28688e-33	1.32262	0.837	0.752	4.16776e-29	8	LOC5575787	cytoplasmic polyadenylation element-binding protein 2
1.03873e-32	0.966999	0.871	0.771	1.31711e-28	8	LOC5575755	BAI1-associated protein 3
1.11262e-32	1.19198	0.783	0.656	1.41081e-28	8	LOC5575382	TWiK family of potassium channels protein 7
1.34899e-32	1.19753	0.734	0.535	1.71052e-28	8	LOC5572937	uncharacterized LOC5572937
1.58183e-32	0.855053	0.81	0.732	2.00576e-28	8	LOC5576538	E3 ubiquitin-protein ligase UBR3
2.5103e-32	0.879216	0.814	0.705	3.18306e-28	8	LOC5577379	potassium voltage-gated channel protein eag
3.88919e-32	1.14021	0.711	0.571	4.93149e-28	8	LOC5563757	uncharacterized LOC5563757
4.42184e-32	1.23587	0.741	0.594	5.60689e-28	8	LOC5578803	furin-like protease 1
5.58613e-32	0.926389	0.821	0.797	7.08321e-28	8	LOC5564816	rho-related BTB domain-containing protein 1
6.95997e-32	1.10122	0.719	0.554	8.82524e-28	8	LOC110676555	uncharacterized LOC110676555
7.4907e-32	1.34275	0.757	0.582	9.4982e-28	8	LOC5569149	acid sphingomyelinase-like phosphodiesterase 3b
9.01382e-32	1.19018	0.745	0.568	1.14295e-27	8	LOC23687515	neuroligin-1
9.41674e-32	1.11672	0.768	0.64	1.19404e-27	8	LOC5579421	glutamate-gated chloride channel
8.13811e-31	0.904832	0.783	0.71	1.03191e-26	8	LOC5566986	uncharacterized LOC5566986
9.00825e-31	0.870379	0.878	0.823	1.14225e-26	8	LOC5572358	uncharacterized LOC5572358
1.41673e-30	1.13254	0.779	0.666	1.79641e-26	8	LOC5577287	uncharacterized LOC5577287
2.2175e-30	0.616903	0.943	0.93	2.81179e-26	8	LOC5578031	ankyrin-2
6.45471e-30	1.00315	0.806	0.634	8.18457e-26	8	LOC5567664	zwei Ig domain protein zig-8
7.80344e-30	0.768679	0.897	0.855	9.89476e-26	8	LOC5566252	tyrosine-protein phosphatase Lar
7.15215e-29	0.790755	0.802	0.722	9.06892e-25	8	LOC5565116	neurobeachin
8.99251e-29	1.20974	0.779	0.645	1.14025e-24	8	LOC110674038	cadherin-87A
1.22492e-28	0.949648	0.741	0.665	1.5532e-24	8	LOC5568922	GTPase-activating protein CdGAPr
2.19427e-28	1.17131	0.627	0.428	2.78234e-24	8	LOC5577441	heparan sulfate glucosamine 3-O-sulfotransferase 6
3.55599e-28	0.592792	0.897	0.829	4.50899e-24	8	LOC5565444	NA
3.80587e-28	1.52381	0.601	0.401	4.82584e-24	8	LOC5576976	semaphorin-1A
4.0913e-28	0.824282	0.829	0.769	5.18777e-24	8	LOC5578284	pikachurin
8.79336e-28	0.869015	0.772	0.718	1.115e-23	8	LOC5574639	muscle calcium channel subunit alpha-1
9.54059e-28	0.742767	0.768	0.541	1.20975e-23	8	LOC110676888	uncharacterized LOC110676888
1.13451e-27	0.672472	0.901	0.896	1.43856e-23	8	LOC23687882	hippocampus abundant transcript 1 protein
1.85003e-27	0.890869	0.734	0.631	2.34584e-23	8	LOC5570773	tyrosine-protein phosphatase corkscrew
3.58251e-27	0.795595	0.848	0.832	4.54263e-23	8	LOC23687644	phosphatidylinositol 3,4,5-trisphosphate 3-phosphatase and dual-specificity protein phosphatase PTEN
4.68096e-27	0.752458	0.848	0.81	5.93545e-23	8	LOC5568540	syntaxin-binding protein 5
7.76386e-27	0.767169	0.905	0.889	9.84458e-23	8	LOC5569595	poly(rC)-binding protein 3
8.75892e-27	0.909798	0.772	0.701	1.11063e-22	8	LOC5578840	voltage-dependent L-type calcium channel subunit beta-1
9.48457e-27	0.757961	0.825	0.81	1.20264e-22	8	LOC5565769	anoctamin-8
1.29781e-26	1.08375	0.707	0.587	1.64562e-22	8	LOC5568000	ras-interacting protein RIP3
2.08246e-26	1.43119	0.551	0.327	2.64056e-22	8	LOC5569139	sex peptide receptor
2.73041e-26	1.14968	0.7	0.546	3.46216e-22	8	LOC5577062	uncharacterized LOC5577062
3.17275e-26	0.947516	0.764	0.651	4.02305e-22	8	LOC5564628	homeobox protein PKNOX1
3.67064e-26	0.744889	0.875	0.82	4.65437e-22	8	LOC5566044	uncharacterized protein DDB_G0271670
3.96641e-26	1.21321	0.665	0.532	5.0294e-22	8	LOC5564563	protein sprouty
5.84168e-26	1.06808	0.688	0.579	7.40725e-22	8	LOC5566222	LON peptidase N-terminal domain and RING finger protein 2
6.50907e-26	1.06733	0.7	0.556	8.2535e-22	8	LOC5573385	uncharacterized LOC5573385
1.37124e-25	0.667986	0.882	0.86	1.73873e-21	8	LOC5570078	FERM
1.7239e-25	0.808462	0.814	0.778	2.18591e-21	8	LOC5565278	phosphatase and actin regulator 4
2.07753e-25	0.877446	0.757	0.714	2.63431e-21	8	LOC5573997	mitogen-activated protein kinase kinase kinase 11
2.23885e-25	1.05014	0.81	0.722	2.83886e-21	8	LOC5578723	MOXD1 homolog 2
2.32432e-25	0.871587	0.776	0.788	2.94724e-21	8	LOC5566966	BUB3-interacting and GLEBS motif-containing protein ZNF207
2.36294e-25	0.716632	0.833	0.771	2.99621e-21	8	LOC5577698	proteoglycan Cow
3.44225e-25	0.840597	0.73	0.625	4.36477e-21	8	LOC5564339	voltage-dependent calcium channel type A subunit alpha-1
3.75579e-25	1.13226	0.673	0.56	4.76235e-21	8	LOC5572224	trehalase
7.21121e-25	0.762753	0.787	0.737	9.14382e-21	8	LOC110678654	teneurin-a-like
1.17738e-24	0.662367	0.833	0.822	1.49291e-20	8	LOC5571687	longitudinals lacking protein
1.45393e-24	1.16173	0.635	0.494	1.84359e-20	8	LOC5568868	myb-like protein A
2.10557e-24	0.822763	0.791	0.762	2.66986e-20	8	LOC110675257	nesprin-1-like
3.42925e-24	0.851603	0.707	0.623	4.34829e-20	8	LOC5573750	uncharacterized LOC5573750
4.19509e-24	0.840423	0.787	0.742	5.31938e-20	8	LOC5569762	uncharacterized protein PFB0145c
7.2325e-24	1.023	0.631	0.494	9.17081e-20	8	LOC5564344	voltage-dependent calcium channel type A subunit alpha-1
1.09362e-23	0.720977	0.894	0.904	1.38671e-19	8	LOC5574814	endophilin-A
3.13699e-23	0.780176	0.878	0.845	3.9777e-19	8	LOC5578960	mitogen-activated protein kinase ERK-A
5.00826e-23	0.89561	0.787	0.731	6.35047e-19	8	LOC5570893	dual specificity tyrosine-phosphorylation-regulated kinase 2
7.83036e-23	0.784685	0.749	0.726	9.92889e-19	8	LOC5578447	regulating synaptic membrane exocytosis protein 1
9.60553e-23	0.785632	0.753	0.717	1.21798e-18	8	LOC5564326	uncharacterized LOC5564326
1.1541e-22	0.884768	0.757	0.723	1.4634e-18	8	LOC5569782	MOB kinase activator-like 2
1.86879e-22	0.951041	0.688	0.595	2.36963e-18	8	LOC5568466	multiple C2 and transmembrane domain-containing protein 1
1.91432e-22	0.970322	0.654	0.54	2.42736e-18	8	LOC5575064	uncharacterized LOC5575064
2.27784e-22	0.764337	0.776	0.79	2.88831e-18	8	LOC5576767	protein phosphatase 1 regulatory subunit 12A
2.31809e-22	0.761583	0.791	0.739	2.93933e-18	8	LOC5576493	atypical protein kinase C
2.37666e-22	0.546376	0.905	0.906	3.0136e-18	8	LOC5570245	serine/threonine-protein phosphatase 2A 56 kDa regulatory subunit epsilon isoform
5.21888e-22	0.667353	0.825	0.798	6.61754e-18	8	LOC5563948	type I inositol 1,4,5-trisphosphate 5-phosphatase
7.55019e-22	0.851641	0.692	0.627	9.57364e-18	8	LOC5566784	phosphatidylinositol 4-phosphate 5-kinase type-1 alpha
2.18943e-21	1.20875	0.696	0.59	2.7762e-17	8	LOC5577895	Down syndrome cell adhesion molecule-like protein Dscam2
2.30113e-21	0.696183	0.814	0.781	2.91783e-17	8	LOC5564174	uncharacterized LOC5564174
2.77731e-21	0.350864	0.996	0.99	3.52163e-17	8	LOC5567168	beta-amyloid-like protein
7.91186e-21	0.661264	0.829	0.821	1.00322e-16	8	LOC5576263	maternal protein pumilio
9.76751e-21	0.934016	0.703	0.602	1.23852e-16	8	LOC5575195	beta-1-syntrophin
1.05066e-20	0.885412	0.688	0.644	1.33224e-16	8	LOC5567245	IQ motif and SEC7 domain-containing protein 1
1.62207e-20	0.765546	0.76	0.723	2.05678e-16	8	LOC5573818	sodium-driven chloride bicarbonate exchanger
1.69643e-20	0.833406	0.719	0.689	2.15107e-16	8	LOC5576237	dystonin
2.82648e-20	1.00962	0.821	0.732	3.58398e-16	8	LOC5573800	furin-like protease 2
4.09316e-20	0.797933	0.703	0.657	5.19012e-16	8	LOC5568344	protein similar
6.34837e-20	0.755499	0.798	0.794	8.04973e-16	8	LOC5568502	ensconsin
9.594e-20	0.759418	0.521	0.311	1.21652e-15	8	LOC5564333	igLON family member 5
1.04401e-19	0.917368	0.719	0.612	1.32381e-15	8	LOC5565213	transmembrane and TPR repeat-containing protein 1
1.26103e-19	0.635795	0.848	0.825	1.59898e-15	8	LOC5571599	protein encore
1.44558e-19	0.923712	0.677	0.611	1.83299e-15	8	LOC5576559	serine/threonine-protein kinase MARK2
2.1831e-19	0.532626	0.909	0.929	2.76818e-15	8	LOC5577649	uncharacterized LOC5577649
3.01995e-19	0.98286	0.51	0.359	3.8293e-15	8	LOC5570087	myb-like protein Q
3.39776e-19	0.955345	0.612	0.512	4.30835e-15	8	LOC5567142	E3 ubiquitin-protein ligase AMFR
3.66409e-19	0.600059	0.817	0.852	4.64606e-15	8	LOC5565492	kinesin-like protein unc-104
4.20466e-19	0.613095	0.825	0.84	5.33151e-15	8	LOC5575687	beta-arrestin-1
4.25954e-19	0.771013	0.783	0.741	5.40109e-15	8	LOC5580311	zinc finger protein 704
4.88208e-19	0.677224	0.798	0.825	6.19048e-15	8	LOC5575019	cysteine and histidine-rich protein 1 homolog
5.54764e-19	0.885921	0.62	0.532	7.03441e-15	8	LOC5576142	protein goliath
8.17262e-19	0.657501	0.806	0.8	1.03629e-14	8	LOC5567620	glycogen-binding subunit 76A
1.03996e-18	0.814583	0.646	0.575	1.31867e-14	8	LOC5568570	transcriptional regulator ATRX homolog
1.58129e-18	1.12812	0.62	0.539	2.00508e-14	8	LOC5575842	uncharacterized LOC5575842
1.93361e-18	0.895018	0.669	0.609	2.45181e-14	8	LOC5572102	mucin-12
2.23318e-18	0.785954	0.688	0.648	2.83168e-14	8	LOC5573626	Down syndrome cell adhesion molecule-like protein Dscam2
2.30429e-18	0.664393	0.776	0.73	2.92185e-14	8	LOC5565596	transmembrane protein 132C
2.39545e-18	0.705489	0.84	0.806	3.03743e-14	8	LOC110674078	NA
2.47573e-18	0.77604	0.726	0.662	3.13922e-14	8	LOC5576646	uncharacterized LOC5576646
3.49868e-18	0.999565	0.722	0.603	4.43632e-14	8	LOC5573206	protein abrupt
3.65999e-18	1.00583	0.909	0.864	4.64086e-14	8	LOC5579195	CUGBP Elav-like family member 4
3.94205e-18	0.59656	0.833	0.835	4.99852e-14	8	LOC5577988	serine/threonine-protein kinase minibrain
5.38262e-18	0.716868	0.757	0.703	6.82517e-14	8	LOC5567609	neurexin-1
7.25216e-18	0.921439	0.597	0.508	9.19574e-14	8	LOC5572662	nuclear receptor-binding protein homolog
7.47424e-18	0.709476	0.894	0.894	9.47733e-14	8	LOC5567324	semaphorin-2A
9.84047e-18	0.961337	0.589	0.486	1.24777e-13	8	LOC5573415	uncharacterized LOC5573415
1.14879e-17	0.940404	0.787	0.738	1.45666e-13	8	LOC5573241	aryl hydrocarbon receptor nuclear translocator homolog
1.18262e-17	0.536498	0.882	0.872	1.49956e-13	8	LOC5576689	RNA-binding protein MEX3B
1.49294e-17	0.795169	0.7	0.591	1.89305e-13	8	LOC5566766	uncharacterized LOC5566766
1.8927e-17	0.577753	0.856	0.852	2.39995e-13	8	LOC5571946	protein split ends
3.98755e-17	0.785373	0.707	0.68	5.05621e-13	8	LOC5567734	sex determination protein fruitless
4.14752e-17	0.559151	0.848	0.824	5.25905e-13	8	LOC5580164	large neutral amino acids transporter small subunit 1
4.16281e-17	0.875457	0.669	0.651	5.27844e-13	8	LOC110676528	NA
5.41063e-17	0.577128	0.833	0.857	6.86068e-13	8	LOC110676026	uncharacterized LOC110676026
5.83435e-17	1.07702	0.643	0.598	7.39795e-13	8	LOC5576356	myosin-I heavy chain
1.04177e-16	0.809833	0.715	0.703	1.32097e-12	8	LOC5576468	phosphatidylinositol 4,5-bisphosphate 3-kinase catalytic subunit beta isoform
1.08435e-16	0.79007	0.673	0.653	1.37496e-12	8	LOC5574499	Krueppel homolog 1
1.40552e-16	0.608365	0.791	0.809	1.7822e-12	8	LOC5576770	arginine-glutamic acid dipeptide repeats protein
1.98213e-16	0.660419	0.776	0.811	2.51334e-12	8	LOC5563615	serine-rich adhesin for platelets
3.44117e-16	0.668782	0.715	0.703	4.3634e-12	8	LOC5574328	protein lap4
3.52857e-16	0.631956	0.757	0.789	4.47423e-12	8	LOC5573475	patronin
6.15414e-16	0.510543	0.852	0.881	7.80344e-12	8	LOC5579652	ALK tyrosine kinase receptor
1.51041e-15	0.792339	0.559	0.399	1.9152e-11	8	LOC5569070	LIM domain transcription factor LMO4
2.06955e-15	0.752814	0.696	0.629	2.62419e-11	8	LOC5571800	frequenin-1
2.42855e-15	0.711233	0.795	0.776	3.0794e-11	8	LOC5575962	sodium channel protein 60E
3.4045e-15	0.488642	0.882	0.901	4.31691e-11	8	LOC5564151	serine/threonine-protein kinase tousled-like 2
3.78263e-15	0.944772	0.639	0.59	4.79638e-11	8	LOC5568929	uncharacterized LOC5568929
6.49722e-15	0.663549	0.745	0.76	8.23848e-11	8	LOC5569740	protein 4.1 homolog
6.55389e-15	0.605669	0.795	0.846	8.31033e-11	8	LOC5574500	nuclear receptor coactivator 2
6.92264e-15	0.80231	0.517	0.396	8.7779e-11	8	LOC5567265	uncharacterized LOC5567265
8.33836e-15	0.664102	0.726	0.711	1.0573e-10	8	LOC5572793	dentin sialophosphoprotein
8.7276e-15	0.830981	0.662	0.629	1.10666e-10	8	LOC5569793	nuclear hormone receptor FTZ-F1 beta
1.10948e-14	0.765397	0.757	0.639	1.40682e-10	8	LOC5575090	homeobox protein homothorax
1.31167e-14	0.920499	0.624	0.581	1.66319e-10	8	LOC110676490	NA
1.42454e-14	0.810821	0.589	0.519	1.80632e-10	8	LOC5563620	GTPase-activating protein
2.7737e-14	0.771879	0.654	0.603	3.51705e-10	8	LOC5570006	protein TIC 214
3.6787e-14	0.450459	0.89	0.912	4.6646e-10	8	LOC5571818	protein boule
3.9172e-14	0.695956	0.646	0.621	4.96701e-10	8	LOC5564635	unconventional myosin-IXa
4.64355e-14	0.64176	0.715	0.735	5.88802e-10	8	LOC5565261	MAP kinase-interacting serine/threonine-protein kinase 1
5.45323e-14	0.72213	0.688	0.695	6.91469e-10	8	LOC5575394	protein tweety-2
7.81275e-14	0.793625	0.597	0.525	9.90657e-10	8	LOC5578183	uncharacterized LOC5578183
1.13516e-13	0.717017	0.764	0.78	1.43939e-09	8	LOC5566057	protein kinase C-binding protein NELL2
1.18904e-13	0.711503	0.745	0.773	1.5077e-09	8	LOC5568820	S-adenosylmethionine decarboxylase proenzyme
1.21011e-13	0.854785	0.612	0.574	1.53442e-09	8	LOC5569994	coiled-coil domain-containing protein 186
1.23797e-13	0.680645	0.669	0.661	1.56975e-09	8	LOC5566787	ataxin-2 homolog
1.23907e-13	1.02582	0.605	0.519	1.57114e-09	8	LOC5567816	uncharacterized LOC5567816
1.34603e-13	0.852824	0.574	0.509	1.70676e-09	8	LOC5578628	serine-rich adhesin for platelets
1.39655e-13	0.635257	0.707	0.725	1.77083e-09	8	LOC5565160	ankyrin repeat and KH domain-containing protein mask
1.44118e-13	0.546591	0.791	0.771	1.82741e-09	8	LOC5576319	teneurin-m
1.68551e-13	0.873895	0.525	0.423	2.13722e-09	8	LOC5571584	extended synaptotagmin-2
2.00826e-13	0.662251	0.73	0.739	2.54647e-09	8	LOC5571211	uncharacterized LOC5571211
2.05982e-13	0.755218	0.741	0.751	2.61186e-09	8	LOC5568875	protein N-terminal glutamine amidohydrolase
2.11254e-13	0.574917	0.814	0.841	2.6787e-09	8	LOC5569340	leukocyte receptor cluster member 8 homolog
2.42338e-13	0.830249	0.612	0.612	3.07284e-09	8	LOC5570347	palmitoyltransferase app
2.94493e-13	0.694575	0.662	0.682	3.73417e-09	8	LOC5574827	coiled-coil domain-containing protein AGAP005037
3.03637e-13	0.687344	0.601	0.523	3.85011e-09	8	LOC5578353	exostosin-1
3.8712e-13	0.531597	0.764	0.784	4.90868e-09	8	LOC5571572	breast carcinoma-amplified sequence 3 homolog
4.0938e-13	0.921543	0.612	0.564	5.19094e-09	8	LOC110677921	probable serine/threonine-protein kinase DDB_G0282963
4.13231e-13	1.07682	0.703	0.612	5.23977e-09	8	LOC5579882	hemicentin-1
1.3711e-12	0.636321	0.703	0.735	1.73856e-08	8	LOC5564848	neural-cadherin
1.42881e-12	0.363507	0.966	0.966	1.81173e-08	8	LOC5566612	lissencephaly-1 homolog
1.52254e-12	0.59313	0.711	0.747	1.93058e-08	8	LOC5573245	uncharacterized LOC5573245
1.55135e-12	0.812831	0.57	0.507	1.96711e-08	8	LOC110678563	NA
1.80379e-12	0.76111	0.616	0.585	2.28721e-08	8	LOC5567249	protein unzipped
1.80506e-12	0.527775	0.829	0.866	2.28881e-08	8	LOC5567364	RNA polymerase II elongation factor Ell
1.99259e-12	0.47783	0.863	0.883	2.52661e-08	8	LOC5576029	uncharacterized LOC5576029
2.07121e-12	0.812638	0.559	0.49	2.6263e-08	8	LOC5574316	protein unc-13 homolog B
2.65859e-12	0.687258	0.639	0.65	3.3711e-08	8	LOC5575304	serine/threonine-protein kinase PAK 1
2.72462e-12	0.731085	0.715	0.707	3.45482e-08	8	LOC5576021	very low-density lipoprotein receptor
2.73116e-12	0.874116	0.688	0.609	3.46311e-08	8	LOC5578544	uncharacterized LOC5578544
3.94064e-12	0.5819	0.719	0.739	4.99674e-08	8	LOC5579310	prominin-like protein
4.02259e-12	0.581225	0.76	0.767	5.10064e-08	8	LOC5577226	neuroligin-4
4.1773e-12	0.473512	0.814	0.841	5.29681e-08	8	LOC5569287	transcription intermediary factor 1-alpha
4.88637e-12	0.428935	0.783	0.803	6.19591e-08	8	LOC23687660	longitudinals lacking protein
6.74269e-12	0.543838	0.791	0.83	8.54974e-08	8	LOC23687700	trithorax group protein osa
1.01268e-11	0.802295	0.525	0.448	1.28407e-07	8	LOC5570973	protein suppressor of white apricot
1.22236e-11	0.675635	0.639	0.628	1.54995e-07	8	LOC5569977	potassium/sodium hyperpolarization-activated cyclic nucleotide-gated channel 2
1.60508e-11	0.599619	0.7	0.734	2.03524e-07	8	LOC5577203	rho guanine nucleotide exchange factor 11
1.65448e-11	0.655197	0.662	0.656	2.09789e-07	8	LOC5572484	probable ubiquitin carboxyl-terminal hydrolase FAF
1.74717e-11	0.613374	0.639	0.583	2.21541e-07	8	LOC5576444	bifunctional heparan sulfate N-deacetylase/N-sulfotransferase
2.0906e-11	0.641819	0.654	0.654	2.65088e-07	8	LOC5566042	WD repeat-containing protein 47
2.83915e-11	0.694813	0.589	0.522	3.60004e-07	8	LOC23687451	cGMP-specific 3',5'-cyclic phosphodiesterase
2.92641e-11	0.769756	0.65	0.642	3.71069e-07	8	LOC5569887	elongation of very long chain fatty acids protein AAEL008004
3.17705e-11	0.783067	0.589	0.54	4.0285e-07	8	LOC5577573	uncharacterized LOC5577573
3.52972e-11	0.841537	0.578	0.526	4.47568e-07	8	LOC5564412	gamma-1-syntrophin
3.56864e-11	0.458658	0.745	0.76	4.52503e-07	8	LOC5575021	serine-rich adhesin for platelets
3.95699e-11	0.796506	0.57	0.522	5.01746e-07	8	LOC5577684	uncharacterized LOC5577684
5.02791e-11	0.744472	0.715	0.723	6.3754e-07	8	LOC5578497	TOX high mobility group box family member 3
7.51788e-11	0.736443	0.589	0.564	9.53267e-07	8	LOC5572998	unconventional myosin-XVIIIa
8.90608e-11	0.639038	0.631	0.65	1.12929e-06	8	LOC5564087	rho GTPase-activating protein 26
1.88876e-10	0.559329	0.677	0.687	2.39494e-06	8	LOC5578696	phosphofurin acidic cluster sorting protein 2
1.94892e-10	0.517081	0.753	0.82	2.47124e-06	8	LOC5569750	moesin/ezrin/radixin homolog 1
2.20243e-10	0.567014	0.707	0.721	2.79268e-06	8	LOC5570381	trichohyalin
2.23436e-10	0.607589	0.669	0.677	2.83316e-06	8	LOC110678373	uncharacterized LOC110678373
2.65035e-10	0.561814	0.707	0.754	3.36064e-06	8	LOC5570339	triple functional domain protein
2.82294e-10	0.659185	0.65	0.673	3.57948e-06	8	LOC5580194	plastin-1
2.90133e-10	0.684805	0.646	0.679	3.67888e-06	8	LOC5575624	putative uncharacterized protein DDB_G0277255
4.51064e-10	0.60939	0.646	0.644	5.7195e-06	8	LOC5570456	neuroglian
4.78556e-10	0.592088	0.616	0.617	6.06809e-06	8	LOC5573218	heat shock factor protein
5.17994e-10	0.749685	0.578	0.571	6.56817e-06	8	LOC5566289	ribosomal protein S6 kinase beta-2
6.67264e-10	0.676412	0.612	0.565	8.46091e-06	8	LOC5566200	protein sidekick-1
6.80595e-10	0.631491	0.646	0.666	8.62994e-06	8	LOC5564176	SH2B adapter protein 2
9.48216e-10	0.359546	0.897	0.904	1.20234e-05	8	LOC5570857	stress-activated protein kinase JNK
1.01557e-09	0.708613	0.563	0.547	1.28774e-05	8	LOC5567755	voltage-dependent calcium channel subunit alpha-2/delta-3
1.11904e-09	0.684811	0.635	0.66	1.41895e-05	8	LOC5567515	putative sodium-dependent multivitamin transporter
1.31772e-09	0.487076	0.806	0.862	1.67087e-05	8	LOC5563900	guanine nucleotide-binding protein G(s) subunit alpha
1.69259e-09	0.612178	0.654	0.681	2.1462e-05	8	LOC5576036	serine/threonine-protein kinase NLK
1.82165e-09	0.689274	0.589	0.58	2.30985e-05	8	LOC5568244	AF4/FMR2 family member 4
2.15144e-09	0.347787	0.798	0.803	2.72802e-05	8	LOC5572228	heterogeneous nuclear ribonucleoprotein L
2.18941e-09	0.566798	0.715	0.773	2.77618e-05	8	LOC5577246	tyrosine-protein phosphatase 99A
2.83719e-09	0.642749	0.521	0.464	3.59755e-05	8	LOC5578851	nuclear receptor coactivator 6
3.81848e-09	0.580956	0.7	0.657	4.84183e-05	8	LOC5577501	uncharacterized LOC5577501
5.33685e-09	0.630982	0.662	0.681	6.76712e-05	8	LOC5564467	neurocalcin homolog
8.2056e-09	0.638652	0.597	0.559	0.000104047	8	LOC5574581	protein turtle
1.2811e-08	0.714228	0.51	0.47	0.000162444	8	LOC5571651	kinesin-like protein KIF21B
1.47211e-08	0.598737	0.726	0.781	0.000186664	8	LOC5568591	uncharacterized LOC5568591
1.49207e-08	0.655978	0.643	0.67	0.000189195	8	LOC5580055	leucine-rich repeat flightless-interacting protein 2
1.75314e-08	0.644036	0.517	0.481	0.000222298	8	LOC5574374	histone acetyltransferase KAT6B
1.9947e-08	0.657912	0.502	0.466	0.000252927	8	LOC5575014	ankyrin-3
2.10728e-08	0.695725	0.7	0.751	0.000267203	8	LOC5573431	facilitated trehalose transporter Tret1
2.59127e-08	0.626713	0.62	0.643	0.000328574	8	LOC5568147	mucin-5AC
2.71201e-08	0.462441	0.753	0.801	0.000343883	8	LOC5568472	ATP-dependent 6-phosphofructokinase
2.79593e-08	0.447203	0.707	0.761	0.000354523	8	LOC5568528	nuclear pore complex protein DDB_G0274915
2.9704e-08	0.638916	0.513	0.44	0.000376646	8	LOC5575615	uncharacterized LOC5575615
3.67033e-08	0.52248	0.688	0.748	0.000465398	8	LOC5574982	uncharacterized LOC5574982
3.71598e-08	0.426109	0.837	0.877	0.000471186	8	LOC5564690	rhoGEF domain-containing protein gxcI
7.34776e-08	0.575698	0.646	0.694	0.000931696	8	LOC5564725	serine/threonine-protein kinase 10
1.25859e-07	0.777338	0.532	0.529	0.00159589	8	LOC5576465	serine-rich adhesin for platelets
1.65635e-07	0.55199	0.627	0.673	0.00210025	8	LOC5570869	ran-binding protein 9
1.71963e-07	0.617613	0.563	0.572	0.00218049	8	LOC5571066	RAC serine/threonine-protein kinase
1.78328e-07	0.651457	0.563	0.55	0.0022612	8	LOC5573338	protein groucho
1.81588e-07	0.429956	0.734	0.797	0.00230254	8	LOC5577461	ubiquitin carboxyl-terminal hydrolase 64E
2.34841e-07	0.594962	0.54	0.539	0.00297779	8	LOC5567981	suppressor of hairless protein
2.6367e-07	0.552896	0.673	0.766	0.00334334	8	LOC5571049	tyrosine-protein kinase Abl
2.67772e-07	0.537167	0.639	0.678	0.00339535	8	LOC5565300	trafficking kinesin-binding protein milt
3.13837e-07	0.364966	0.871	0.913	0.00397946	8	LOC5565301	protein BTG1
3.36522e-07	0.537659	0.624	0.633	0.00426709	8	LOC110676638	NA
3.49608e-07	0.564058	0.605	0.591	0.00443303	8	LOC5570355	amphoterin-induced protein 2
3.86409e-07	0.653313	0.639	0.697	0.00489967	8	LOC5579011	uncharacterized LOC5579011
4.44301e-07	1.06257	0.658	0.727	0.00563373	8	LOC5572373	transmembrane and TPR repeat-containing protein CG4341
4.44302e-07	0.554223	0.62	0.626	0.00563375	8	LOC5570723	heparan sulfate glucosamine 3-O-sulfotransferase 5
4.50464e-07	0.708888	0.544	0.539	0.00571188	8	LOC5577439	serine/threonine-protein phosphatase PP1-beta catalytic subunit
4.82193e-07	0.61143	0.681	0.639	0.0061142	8	LOC5566599	matrix metalloproteinase-2
5.3181e-07	0.48117	0.688	0.699	0.00674336	8	LOC5572820	uncharacterized LOC5572820
7.33772e-07	0.493729	0.681	0.728	0.00930422	8	LOC5567400	uncharacterized LOC5567400
7.50255e-07	0.621626	0.612	0.678	0.00951324	8	LOC5565309	cyclin-dependent kinase 5 activator 1
1.1317e-06	0.635429	0.586	0.514	0.0143499	8	LOC5563684	protein amalgam
1.29253e-06	0.498749	0.616	0.663	0.0163893	8	LOC5573555	histone-lysine N-methyltransferase trithorax
1.29486e-06	0.52651	0.612	0.652	0.0164189	8	LOC5569564	chloride intracellular channel exc-4
1.66206e-06	0.6646	0.574	0.613	0.021075	8	LOC5564403	uncharacterized LOC5564403
1.97735e-06	0.655579	0.506	0.501	0.0250728	8	LOC5572669	UPF0047 protein YjbQ
2.10767e-06	0.693879	0.529	0.536	0.0267252	8	LOC5579960	dedicator of cytokinesis protein 1
2.39727e-06	0.5769	0.567	0.59	0.0303973	8	LOC5577739	ras-related protein Rap-2a
3.09405e-06	0.454724	0.635	0.687	0.0392326	8	LOC5570887	uncharacterized LOC5570887
3.537e-06	0.576883	0.555	0.589	0.0448492	8	LOC5570796	solute carrier family 35 member F5
3.61334e-06	0.425993	0.692	0.76	0.0458172	8	LOC5578458	RING finger protein 44
3.81325e-06	0.549019	0.51	0.494	0.048352	8	LOC5579065	leucine-rich repeat and calponin homology domain-containing protein 1
4.06963e-06	0.605971	0.586	0.571	0.0516029	8	LOC5572587	uncharacterized LOC5572587
5.17946e-06	0.503031	0.612	0.639	0.0656755	8	LOC5565467	dipeptidyl aminopeptidase-like protein 6
5.24372e-06	0.473698	0.605	0.662	0.0664904	8	LOC5565593	F-box only protein 11
5.36626e-06	0.498032	0.677	0.79	0.0680441	8	LOC5575585	disintegrin and metalloproteinase domain-containing protein 10
6.05213e-06	0.401075	0.726	0.799	0.0767411	8	LOC110675582	serine/arginine repetitive matrix protein 5
7.26295e-06	0.554356	0.601	0.665	0.0920942	8	LOC5576163	UDP-N-acetylglucosamine--peptide N-acetylglucosaminyltransferase 110 kDa subunit
8.5291e-06	0.580898	0.54	0.542	0.108149	8	LOC5574699	MOXD1 homolog 2
8.73739e-06	0.430094	0.669	0.758	0.11079	8	LOC5565534	PHD finger protein rhinoceros
1.03735e-05	0.549005	0.551	0.552	0.131536	8	LOC5566756	hemicentin-2
1.1821e-05	0.644306	0.529	0.548	0.149891	8	LOC5575809	tyrosine-protein phosphatase 10D
1.21279e-05	0.570745	0.54	0.563	0.153782	8	LOC5569285	interferon regulatory factor 2-binding protein 2
1.23437e-05	0.680522	0.502	0.528	0.156518	8	LOC5564842	uncharacterized LOC5564842
1.26769e-05	0.328673	0.738	0.809	0.160743	8	LOC5577697	serine/threonine-protein phosphatase 4 regulatory subunit 3
1.36391e-05	0.424759	0.692	0.796	0.172944	8	LOC23687811	CREB-binding protein
1.42642e-05	0.436896	0.677	0.773	0.18087	8	LOC23687431	mucin-5AC
1.67394e-05	0.472204	0.631	0.719	0.212256	8	LOC5574311	protein gustavus
1.92926e-05	0.654242	0.517	0.467	0.24463	8	LOC110676218	NA
2.21891e-05	0.327718	0.76	0.844	0.281357	8	LOC5578257	phosphatidylinositol 3-kinase regulatory subunit alpha
2.50923e-05	0.653203	0.555	0.618	0.31817	8	LOC5570788	serine/threonine-protein kinase PRP4 homolog
2.58745e-05	0.483182	0.62	0.678	0.328089	8	LOC5570841	protein hairless
2.6704e-05	0.334854	0.76	0.855	0.338607	8	LOC5571006	ATP-dependent RNA helicase DBP2
2.85446e-05	0.53921	0.51	0.518	0.361946	8	LOC110674772	amyloid beta A4 precursor protein-binding family A member 2-like
3.1115e-05	0.497787	0.555	0.605	0.394539	8	LOC5567847	uncharacterized LOC5567847
3.32983e-05	0.41139	0.612	0.646	0.422223	8	LOC5575020	ankyrin-2
4.37399e-05	0.56109	0.548	0.585	0.554621	8	LOC5574298	plexin domain-containing protein 2
4.82546e-05	0.495392	0.536	0.56	0.611868	8	LOC5579947	sodium leak channel non-selective protein
6.20752e-05	0.399639	0.734	0.804	0.787114	8	LOC5564218	uncharacterized LOC5564218
7.07311e-05	0.539641	0.536	0.58	0.896871	8	LOC5570813	zinc finger protein 629
7.73308e-05	0.533087	0.517	0.554	0.980554	8	LOC5580158	protein unc-79 homolog
7.8016e-05	0.322247	0.738	0.832	0.989243	8	LOC23687536	hrp65 protein
8.61065e-05	0.432439	0.677	0.711	1	8	LOC5567018	neuronal acetylcholine receptor subunit alpha-7
8.88171e-05	0.326866	0.669	0.748	1	8	LOC5570462	actin-binding LIM protein 2
9.18978e-05	0.51671	0.529	0.522	1	8	LOC5576390	sodium/calcium exchanger 1
9.90488e-05	0.612747	0.529	0.563	1	8	LOC5567692	uncharacterized LOC5567692
0.000106732	0.326176	0.578	0.525	1	8	LOC110674084	uncharacterized LOC110674084
0.000113749	0.438831	0.627	0.713	1	8	LOC5564728	serine-rich adhesin for platelets
0.000114536	0.463689	0.643	0.723	1	8	LOC5576834	transcription factor E2f1
0.000131982	0.679099	0.529	0.56	1	8	LOC110674116	NA
0.000132413	0.474499	0.559	0.612	1	8	LOC5575480	F-box/LRR-repeat protein 16
0.000138057	0.424565	0.677	0.777	1	8	LOC5571886	eukaryotic translation initiation factor 5B
0.000139223	0.647757	0.494	0.519	1	8	LOC5578996	autophagy-related protein 2 homolog A
0.000141719	0.595986	0.567	0.663	1	8	LOC5579027	ATP-dependent Clp protease ATP-binding subunit clpX-like
0.000158525	0.521351	0.521	0.554	1	8	LOC5566538	catenin delta-2
0.000190015	0.493396	0.597	0.638	1	8	LOC5569585	anion exchange protein 3
0.000202362	0.504637	0.586	0.671	1	8	LOC5565105	tyrosine-protein kinase Src64B
0.000204741	0.379442	0.722	0.801	1	8	LOC5570397	ephrin type-B receptor 5
0.000207154	0.574154	0.536	0.553	1	8	LOC5575449	E3 ubiquitin-protein ligase TRIM9
0.000215289	0.451175	0.643	0.706	1	8	LOC5564541	protein NDRG3
0.000224086	0.605149	0.517	0.542	1	8	LOC5579251	kazrin
0.000237934	0.465838	0.54	0.59	1	8	LOC5570070	SAFB-like transcription modulator
0.000250566	0.620461	0.586	0.617	1	8	LOC5566265	ecdysone-induced protein 74EF
0.000264618	0.38588	0.62	0.713	1	8	LOC5569579	dipeptidyl peptidase 4
0.000266975	0.425571	0.593	0.647	1	8	LOC5569979	neuronal acetylcholine receptor subunit alpha-7
0.000294261	0.482933	0.532	0.577	1	8	LOC5575838	acetylcholine receptor subunit alpha-like
0.000320778	0.628098	0.536	0.54	1	8	LOC5568309	breast cancer anti-estrogen resistance protein 1
0.000328651	0.368402	0.715	0.769	1	8	LOC5576927	homeobox protein extradenticle
0.000340913	0.495222	0.567	0.651	1	8	LOC5563771	tyrosine-protein kinase Btk29A
0.000346987	0.432795	0.62	0.722	1	8	LOC5575992	synaptotagmin-4
0.000370514	0.512349	0.578	0.654	1	8	LOC5566642	protein roadkill
0.000432311	0.415297	0.589	0.674	1	8	LOC5574431	protein sex-lethal
0.000558188	0.52915	0.517	0.578	1	8	LOC5568326	serine/threonine-protein kinase mig-15
0.000599763	0.338888	0.681	0.748	1	8	LOC5568595	dual specificity protein phosphatase Mpk3
0.000605838	0.330825	0.722	0.714	1	8	LOC5568493	protein sax-3
0.000619175	0.394066	0.62	0.707	1	8	LOC5573115	uncharacterized LOC5573115
0.000637445	0.376915	0.586	0.664	1	8	LOC5573995	la-related protein CG11505
0.000733759	0.350569	0.574	0.642	1	8	LOC5571294	kinesin-like protein KIF13A
0.000782092	0.430464	0.612	0.695	1	8	LOC5564096	uncharacterized LOC5564096
0.00080788	0.53969	0.51	0.558	1	8	LOC5575220	luc7-like protein 3
0.000810988	0.333177	0.791	0.844	1	8	LOC5565754	RNA-binding protein Nova-1
0.000914565	0.421483	0.563	0.628	1	8	LOC5567273	uncharacterized LOC5567273
0.000934018	0.450257	0.513	0.554	1	8	LOC5570290	protein disabled
0.00101604	0.450919	0.498	0.52	1	8	LOC5570549	neurofibromin
0.00110935	0.34142	0.631	0.725	1	8	LOC5569121	mucin-17
0.00116173	0.419705	0.498	0.508	1	8	LOC5565246	putative glutamate synthase [NADPH]
0.00130009	0.388134	0.665	0.789	1	8	LOC5572463	protein tyrosine phosphatase type IVA 1
0.00139074	0.483986	0.49	0.524	1	8	LOC5573842	protein enabled
0.00158486	0.505035	0.506	0.56	1	8	LOC5569057	attractin
0.00227604	0.486002	0.475	0.51	1	8	LOC5580108	protein tweety
0.0026931	0.421001	0.502	0.551	1	8	LOC5574653	uncharacterized LOC5574653
0.00366631	0.53479	0.483	0.545	1	8	LOC5565621	zinc transporter 1
0.00377633	0.496743	0.471	0.522	1	8	LOC110675422	mediator of RNA polymerase II transcription subunit 13
0.0053103	0.428481	0.639	0.742	1	8	LOC5573007	DNA N6-methyl adenine demethylase
0.00698687	0.390856	0.551	0.632	1	8	LOC5564596	neurogenic protein mastermind
0.00778409	0.446464	0.551	0.648	1	8	LOC110676109	bone morphogenetic protein receptor type-2
0.00887575	0.376341	0.548	0.599	1	8	LOC5569019	band 7 protein AAEL010189
0	2.79306	0.93	0.069	0	9	LOC5573506	protein vestigial
6.5517e-263	2.32505	0.821	0.081	8.30755e-259	9	LOC5564774	visual system homeobox 2
4.64535e-188	2.25042	0.706	0.085	5.89031e-184	9	LOC5566101	zeta-sarcoglycan
8.02135e-112	1.7236	0.567	0.09	1.01711e-107	9	LOC5568187	zinc finger protein 420
1.19796e-111	3.65046	0.776	0.212	1.51902e-107	9	LOC5579002	uncharacterized LOC5579002
2.55995e-109	1.90874	0.761	0.178	3.24601e-105	9	LOC5564043	MAM domain-containing glycosylphosphatidylinositol anchor protein 1
6.64552e-105	1.16772	0.602	0.101	8.42653e-101	9	LOC5569444	Krueppel-like factor luna
3.67151e-104	3.03855	0.826	0.255	4.65548e-100	9	LOC110679649	NA
7.6071e-86	1.06313	0.592	0.116	9.6458e-82	9	LOC5570352	LIM homeobox transcription factor 1-beta
9.9125e-76	1.81166	0.97	0.474	1.2569e-71	9	LOC5575655	glutamate decarboxylase
1.1926e-67	1.59554	0.995	0.552	1.51222e-63	9	LOC5578489	uncharacterized LOC5578489
1.09835e-55	1.09706	0.667	0.21	1.39271e-51	9	LOC110677254	homeotic protein spalt-major
1.70814e-46	1.07049	0.622	0.222	2.16592e-42	9	LOC5567106	protein big brother
2.38774e-45	1.85696	0.667	0.288	3.02765e-41	9	LOC5565978	uncharacterized LOC5565978
8.29238e-45	1.49194	0.9	0.654	1.05147e-40	9	LOC5575382	TWiK family of potassium channels protein 7
2.30398e-39	1.33837	0.871	0.624	2.92144e-35	9	LOC5571100	uncharacterized LOC5571100
3.09376e-39	2.27097	0.776	0.509	3.92289e-35	9	LOC110677894	B-cell lymphoma/leukemia 11B
9.79364e-36	1.08431	0.711	0.362	1.24183e-31	9	LOC5566632	vesicular inhibitory amino acid transporter
1.04907e-33	1.27713	0.667	0.358	1.33022e-29	9	LOC5566531	zinc finger protein 236
2.53445e-31	0.631309	1	0.99	3.21369e-27	9	LOC5567168	beta-amyloid-like protein
1.28866e-28	1.23289	0.617	0.322	1.63402e-24	9	LOC5576162	somatostatin receptor type 2
3.16458e-28	1.88344	0.552	0.285	4.01269e-24	9	LOC5577230	Ig-like and fibronectin type-III domain-containing protein 1
2.38354e-27	1.12166	0.9	0.767	3.02232e-23	9	LOC5578284	pikachurin
5.0934e-27	0.832618	0.786	0.593	6.45843e-23	9	LOC5573222	uncharacterized LOC5573222
1.17219e-26	0.992052	0.96	0.925	1.48634e-22	9	LOC5574135	RIMS-binding protein 2
6.32324e-25	1.08159	0.871	0.71	8.01787e-21	9	LOC5568493	protein sax-3
6.43098e-25	0.913498	0.92	0.767	8.15448e-21	9	LOC5576319	teneurin-m
1.5679e-24	0.761863	0.9	0.822	1.9881e-20	9	LOC5580164	large neutral amino acids transporter small subunit 1
1.86756e-23	0.845599	0.836	0.54	2.36806e-19	9	LOC5567299	uncharacterized LOC5567299
7.53802e-22	1.22606	0.801	0.636	9.55821e-18	9	LOC5567664	zwei Ig domain protein zig-8
1.51504e-21	0.991455	0.592	0.324	1.92107e-17	9	LOC5572107	tyrosine-protein kinase Dnt
4.5124e-21	0.740211	0.9	0.635	5.72173e-17	9	LOC5575090	homeobox protein homothorax
8.48096e-20	0.918932	0.925	0.807	1.07539e-15	9	LOC5574025	T-lymphocyte activation antigen CD86
2.87505e-19	0.750195	0.871	0.494	3.64557e-15	9	LOC5569395	homeobox protein cut
2.42391e-16	0.671989	0.861	0.719	3.07352e-12	9	LOC5578497	TOX high mobility group box family member 3
7.10682e-16	0.762231	0.756	0.555	9.01145e-12	9	LOC5574581	protein turtle
1.18154e-15	0.752597	0.841	0.64	1.49819e-11	9	LOC110676782	NA
4.66387e-15	0.789727	0.891	0.8	5.91379e-11	9	LOC5572228	heterogeneous nuclear ribonucleoprotein L
6.1067e-15	0.702891	0.687	0.502	7.7433e-11	9	LOC5565246	putative glutamate synthase [NADPH]
6.30279e-15	0.655182	0.9	0.762	7.99193e-11	9	LOC5577226	neuroligin-4
1.23069e-14	0.555528	0.502	0.263	1.56052e-10	9	LOC110679302	uncharacterized LOC110679302
3.0322e-14	0.907791	0.557	0.36	3.84483e-10	9	LOC5580322	uncharacterized LOC5580322
7.70169e-13	0.571544	0.955	0.821	9.76575e-09	9	LOC5566210	serine-rich adhesin for platelets
1.54402e-12	0.637922	0.96	0.892	1.95782e-08	9	LOC5567324	semaphorin-2A
2.38933e-12	0.822554	0.791	0.648	3.02967e-08	9	LOC110679354	roundabout homolog 1-like
7.25605e-12	0.580536	0.881	0.824	9.20067e-08	9	LOC5572358	uncharacterized LOC5572358
1.129e-11	0.60953	0.836	0.653	1.43157e-07	9	LOC5577501	uncharacterized LOC5577501
1.20982e-11	0.864167	0.831	0.683	1.53405e-07	9	LOC110675586	NA
1.34375e-11	0.627309	0.811	0.693	1.70387e-07	9	LOC5575664	uncharacterized LOC5575664
3.04791e-11	0.764518	0.557	0.381	3.86475e-07	9	LOC110677849	mucin-5AC-like
5.7939e-11	0.514951	0.995	0.965	7.34667e-07	9	LOC5578456	acetylcholinesterase
8.90544e-11	0.371242	0.97	0.961	1.12921e-06	9	LOC5578717	zinc finger protein chinmo
9.426e-11	0.934416	0.502	0.312	1.19522e-06	9	LOC5565785	uncharacterized LOC5565785
1.05113e-10	0.469261	0.985	0.97	1.33284e-06	9	LOC5572519	microtubule-associated protein futsch
5.41702e-10	0.856142	0.821	0.791	6.86878e-06	9	LOC5567342	EF-hand domain-containing protein D2 homolog
7.67828e-09	0.640747	0.672	0.534	9.73605e-05	9	LOC5569022	uncharacterized LOC5569022
1.01558e-08	0.424903	0.512	0.364	0.000128775	9	LOC5565255	succinate-semialdehyde dehydrogenase [NADP(+)] GabD
1.34713e-08	0.704246	0.682	0.568	0.000170816	9	LOC5572587	uncharacterized LOC5572587
2.23164e-08	0.38726	0.856	0.816	0.000282972	9	LOC5578015	b(0,+)-type amino acid transporter 1
5.94256e-08	0.55407	0.96	0.912	0.000753517	9	LOC5571436	nucleolysin TIA-1
8.6349e-08	0.522428	0.831	0.803	0.00109491	9	LOC5571425	voltage-dependent calcium channel subunit alpha-2/delta-4
8.87065e-08	0.476634	0.9	0.804	0.0011248	9	LOC110674078	NA
9.08747e-08	0.326455	0.98	0.983	0.00115229	9	LOC5576630	syntaxin-1A
1.08801e-07	0.476469	0.9	0.884	0.0013796	9	LOC5579528	innexin shaking-B
1.16214e-07	0.462885	0.711	0.534	0.0014736	9	LOC110678439	uncharacterized LOC110678439
1.57738e-07	0.382243	0.786	0.734	0.00200012	9	LOC5566513	6-phosphofructo-2-kinase/fructose-2,6-bisphosphatase 1
2.281e-07	0.517902	0.801	0.693	0.0028923	9	LOC5563894	uncharacterized LOC5563894
4.118e-07	0.493742	0.791	0.725	0.00522162	9	LOC5578447	regulating synaptic membrane exocytosis protein 1
6.56804e-07	0.483619	0.786	0.722	0.00832827	9	LOC5572373	transmembrane and TPR repeat-containing protein CG4341
7.4863e-07	0.599561	0.547	0.413	0.00949263	9	LOC5569544	pleckstrin homology domain-containing family G member 5
7.76244e-07	0.396065	0.736	0.653	0.00984277	9	LOC5564628	homeobox protein PKNOX1
8.99341e-07	0.376611	0.831	0.787	0.0114036	9	LOC5578718	homeobox protein abdominal-A homolog
1.06842e-06	0.35622	0.846	0.794	0.0135476	9	LOC110675582	serine/arginine repetitive matrix protein 5
1.53528e-06	0.37282	0.791	0.748	0.0194673	9	LOC5573431	facilitated trehalose transporter Tret1
3.43221e-06	0.407592	0.572	0.478	0.0435205	9	LOC5574423	secreted 45 kDa protein
4.75287e-06	0.431817	0.711	0.649	0.0602664	9	LOC5577286	uncharacterized LOC5577286
4.75515e-06	0.472084	0.647	0.545	0.0602953	9	LOC5577064	calmodulin-binding transcription activator 1
5.67561e-06	0.39579	0.861	0.832	0.0719667	9	LOC5565354	sodium/potassium/calcium exchanger Nckx30C
6.56737e-06	0.339291	0.92	0.903	0.0832742	9	LOC5570857	stress-activated protein kinase JNK
7.41791e-06	0.336476	0.816	0.754	0.0940591	9	LOC5575787	cytoplasmic polyadenylation element-binding protein 2
8.3972e-06	0.33199	0.915	0.888	0.106477	9	LOC5569595	poly(rC)-binding protein 3
1.23603e-05	0.352611	0.846	0.784	0.156728	9	LOC5579463	probable G-protein coupled receptor 158
1.29039e-05	0.442055	0.891	0.888	0.163622	9	LOC110674225	uncharacterized membrane protein DDB_G0293934-like
1.3631e-05	0.434589	0.836	0.781	0.172841	9	LOC5564174	uncharacterized LOC5564174
1.41556e-05	0.478363	0.706	0.672	0.179493	9	LOC5573765	probable G-protein coupled receptor 52
2.04061e-05	0.368341	0.677	0.59	0.258749	9	LOC5565317	locomotion-related protein Hikaru genki
2.09567e-05	0.469016	0.632	0.522	0.265731	9	LOC5571423	titin
2.10095e-05	0.525242	0.741	0.649	0.2664	9	LOC5569913	serine-rich adhesin for platelets
5.32359e-05	0.397528	0.711	0.65	0.675031	9	LOC5566642	protein roadkill
5.88178e-05	0.464952	0.687	0.631	0.745809	9	LOC110676638	NA
6.46198e-05	0.475992	0.522	0.441	0.819379	9	LOC110677055	ras-interacting protein RIP3
9.60126e-05	0.375805	0.602	0.495	1	9	LOC5569480	neuronal acetylcholine receptor subunit alpha-7
0.000101522	0.431484	0.507	0.4	1	9	LOC5575378	uncharacterized LOC5575378
0.000121628	0.339832	0.816	0.798	1	9	LOC5563948	type I inositol 1,4,5-trisphosphate 5-phosphatase
0.00012727	0.461019	0.826	0.76	1	9	LOC5565883	CUGBP Elav-like family member 2
0.00013735	0.536451	0.607	0.517	1	9	LOC5575881	irregular chiasm C-roughest protein
0.000144226	0.439783	0.841	0.783	1	9	LOC110674216	uncharacterized LOC110674216
0.000145832	0.329475	0.791	0.767	1	9	LOC5572184	ecdysone receptor
0.000150514	0.384596	0.652	0.563	1	9	LOC110677921	probable serine/threonine-protein kinase DDB_G0282963
0.00016106	0.42252	0.776	0.741	1	9	LOC5580311	zinc finger protein 704
0.000165509	0.514115	0.507	0.434	1	9	LOC5567681	galactosylgalactosylxylosylprotein 3-beta-glucuronosyltransferase P
0.000207274	0.441005	0.562	0.491	1	9	LOC5566742	Down syndrome cell adhesion molecule
0.000230893	0.374754	0.532	0.459	1	9	LOC5579484	protein ABHD1
0.000282558	0.495017	0.507	0.429	1	9	LOC110678491	NA
0.000399512	0.348681	0.547	0.452	1	9	LOC5578262	Down syndrome cell adhesion molecule-like protein Dscam2
0.000464608	0.341143	0.692	0.649	1	9	LOC5573626	Down syndrome cell adhesion molecule-like protein Dscam2
0.000467421	0.338824	0.507	0.435	1	9	LOC5569924	uncharacterized LOC5569924
0.000834888	0.352447	0.721	0.691	1	9	LOC5564096	uncharacterized LOC5564096
0.00101638	0.38452	0.955	0.948	1	9	LOC5568246	guanine nucleotide-binding protein subunit gamma-e
0.00168862	0.367401	0.811	0.765	1	9	LOC5576927	homeobox protein extradenticle
0.00184988	0.33754	0.552	0.469	1	9	LOC5576584	serine-rich adhesin for platelets
0.00239909	0.356831	0.706	0.667	1	9	LOC5568922	GTPase-activating protein CdGAPr
0.00252282	0.379033	0.701	0.71	1	9	LOC5569579	dipeptidyl peptidase 4
0.00345398	0.417669	0.92	0.921	1	9	LOC110680850	proline-rich protein 36
0.00463174	0.369911	0.632	0.59	1	9	LOC5570355	amphoterin-induced protein 2
0.00487883	0.32053	0.811	0.81	1	9	LOC5565769	anoctamin-8
0.00551791	0.322194	0.622	0.575	1	9	LOC5563757	uncharacterized LOC5563757
0.00617933	0.385406	0.751	0.708	1	9	LOC5567018	neuronal acetylcholine receptor subunit alpha-7
0.00640485	0.495624	0.607	0.581	1	9	LOC110676490	NA
0.00999162	0.433251	0.522	0.49	1	9	LOC5567930	calcium-binding mitochondrial carrier protein Aralar1
2.28167e-68	2.05949	0.9	0.692	2.89316e-64	10	LOC5576362	heterogeneous nuclear ribonucleoprotein R
2.43687e-67	1.89255	0.94	0.762	3.08995e-63	10	LOC5578382	thymosin beta
4.09824e-64	1.91571	0.821	0.42	5.19656e-60	10	LOC110674011	headcase protein-like
2.34339e-63	1.01895	0.985	0.967	2.97141e-59	10	LOC5577478	60S ribosomal protein L10a
1.72924e-60	0.883277	0.98	0.975	2.19267e-56	10	LOC5567848	60S ribosomal protein L8
2.11646e-60	2.12412	0.94	0.808	2.68367e-56	10	LOC5574069	headcase protein
2.04598e-58	1.43558	0.945	0.737	2.5943e-54	10	LOC5565690	brain tumor protein
2.53873e-57	2.92098	0.776	0.371	3.21911e-53	10	LOC5578376	protein tramtrack
8.71347e-55	1.48442	0.985	0.895	1.10487e-50	10	LOC23687516	elongation factor 1-alpha
1.7818e-52	1.14203	0.995	0.977	2.25933e-48	10	LOC5574526	actin-5C
3.39437e-52	0.749795	1	0.989	4.30406e-48	10	LOC5571927	60S ribosomal protein L39
4.84443e-52	0.890653	1	0.996	6.14274e-48	10	LOC5564713	60S acidic ribosomal protein P2
8.048e-52	0.851799	0.995	0.974	1.02049e-47	10	LOC5570108	40S ribosomal protein SA
3.36149e-51	1.09187	0.94	0.896	4.26237e-47	10	LOC5566079	small ubiquitin-related modifier 3
9.58358e-50	0.767239	0.995	0.977	1.2152e-45	10	LOC5572284	40S ribosomal protein S9
2.19422e-49	1.06063	0.98	0.936	2.78227e-45	10	LOC5578368	60S acidic ribosomal protein P1
1.05778e-48	0.804596	0.985	0.966	1.34126e-44	10	LOC110677919	60S ribosomal protein L27a
3.343e-48	0.776903	0.99	0.983	4.23893e-44	10	LOC23687936	transcriptional regulatory protein AlgP
2.08869e-47	0.797224	0.985	0.966	2.64845e-43	10	LOC5580329	guanine nucleotide-binding protein subunit beta-like protein
2.34761e-47	0.639779	1	0.996	2.97677e-43	10	LOC23687618	probable 60S ribosomal protein L37-A
2.67891e-46	0.670217	1	0.976	3.39686e-42	10	LOC110676232	40S ribosomal protein S4
2.80718e-46	0.909884	0.945	0.897	3.5595e-42	10	LOC5574648	elongation factor 1-gamma
6.5345e-46	0.811312	0.975	0.968	8.28575e-42	10	LOC5578927	nucleoplasmin-like protein
1.16753e-45	0.72686	0.985	0.975	1.48043e-41	10	LOC5565962	60S ribosomal protein L30
3.40222e-45	0.594968	1	0.994	4.31401e-41	10	LOC5571846	NA
1.39023e-44	0.609206	0.99	0.992	1.76281e-40	10	LOC5576653	40S ribosomal protein S23
2.80778e-44	0.694538	1	0.966	3.56027e-40	10	LOC110676045	40S ribosomal protein S27
3.1615e-44	0.859145	0.97	0.941	4.00878e-40	10	LOC5573974	60S acidic ribosomal protein P0
4.54477e-43	1.63186	0.915	0.732	5.76276e-39	10	LOC5573007	DNA N6-methyl adenine demethylase
5.14555e-43	0.619981	0.995	0.997	6.52455e-39	10	LOC5576215	40S ribosomal protein S26
6.32589e-43	0.653775	0.985	0.97	8.02123e-39	10	LOC5572090	40S ribosomal protein S7
8.0461e-43	1.06099	0.881	0.784	1.02025e-38	10	LOC5564924	NA
1.40065e-42	0.570317	0.995	0.986	1.77603e-38	10	LOC5576744	60S ribosomal protein L19
2.12176e-42	0.688848	0.99	0.979	2.6904e-38	10	LOC5578123	40S ribosomal protein S16
5.87453e-42	0.677796	0.995	0.99	7.4489e-38	10	LOC5578313	40S ribosomal protein S5
9.09287e-42	0.861065	0.95	0.898	1.15298e-37	10	LOC5567491	probable elongation factor 1-beta
1.73504e-40	0.618099	0.995	0.982	2.20003e-36	10	LOC5566772	60S ribosomal protein L35
2.4104e-40	0.732122	1	0.97	3.05638e-36	10	LOC110677764	60S ribosomal protein L13a-like
4.6356e-40	0.558004	1	0.991	5.87794e-36	10	LOC5569582	60S ribosomal protein L22
5.50877e-40	0.597694	1	0.983	6.98512e-36	10	LOC5565979	60S ribosomal protein L13
1.38699e-39	0.645187	0.99	0.987	1.7587e-35	10	LOC5575105	40S ribosomal protein S15
3.64495e-39	0.826418	0.975	0.957	4.62179e-35	10	LOC23687901	keratin
6.41425e-39	0.755921	0.97	0.96	8.13327e-35	10	LOC5579795	cofilin/actin-depolymerizing factor homolog
1.45175e-38	0.948547	0.9	0.84	1.84082e-34	10	LOC5576914	upstream activation factor subunit spp27
1.49351e-38	0.767175	0.975	0.96	1.89377e-34	10	LOC5577719	profilin
3.04015e-38	0.632852	0.98	0.977	3.85491e-34	10	LOC5566843	60S ribosomal protein L35a
3.62049e-38	0.554133	1	0.993	4.59078e-34	10	LOC5570675	60S ribosomal protein L18
6.67412e-38	0.601561	0.995	0.978	8.46279e-34	10	LOC5564212	60S ribosomal protein L29
1.08645e-36	0.481303	0.985	0.994	1.37761e-32	10	LOC5566522	60S ribosomal protein L38
2.30212e-36	0.626617	0.99	0.991	2.91909e-32	10	LOC5572968	40S ribosomal protein S2
4.78544e-36	0.572193	0.995	0.978	6.06794e-32	10	LOC5577566	60S ribosomal protein L37a
1.47063e-35	0.530708	1	0.994	1.86476e-31	10	LOC5574844	60S ribosomal protein L14
2.63762e-35	0.490933	1	0.995	3.3445e-31	10	LOC5574485	40S ribosomal protein S11
6.71568e-35	0.612919	0.985	0.968	8.51549e-31	10	LOC5577034	60S ribosomal protein L11
7.08212e-35	0.616339	0.99	0.967	8.98013e-31	10	LOC5567163	40S ribosomal protein S3a
1.8873e-34	0.572673	0.985	0.978	2.39309e-30	10	LOC5570243	40S ribosomal protein S3
2.2084e-34	0.677552	0.97	0.939	2.80025e-30	10	LOC5573872	ATP-dependent RNA helicase dbp2
6.89827e-34	1.03308	0.627	0.296	8.747e-30	10	LOC5577910	NHP2-like protein 1 homolog
1.70218e-33	0.451621	1	0.996	2.15837e-29	10	LOC5580030	uncharacterized LOC5580030
7.37148e-33	0.540471	0.995	0.99	9.34704e-29	10	LOC5570432	60S ribosomal protein L24
7.44737e-33	0.719906	0.97	0.932	9.44326e-29	10	LOC5578625	40S ribosomal protein S13
7.98602e-32	0.679399	0.97	0.963	1.01263e-27	10	LOC5563786	60S ribosomal protein L44
2.17363e-31	0.573936	0.98	0.973	2.75617e-27	10	LOC5563590	40S ribosomal protein S6
6.09536e-31	0.937144	0.886	0.843	7.72892e-27	10	LOC5570335	Y-box factor homolog
6.88469e-31	0.501177	0.99	0.975	8.72979e-27	10	LOC5568465	40S ribosomal protein S28
3.61653e-30	0.563984	1	0.982	4.58576e-26	10	LOC5572725	60S ribosomal protein L4
7.84753e-30	0.503895	1	0.995	9.95067e-26	10	LOC5574866	60S ribosomal protein L17
8.40716e-30	0.646081	0.98	0.981	1.06603e-25	10	LOC5569529	60S ribosomal protein L9
8.85844e-30	0.49891	1	0.984	1.12325e-25	10	LOC5569531	60S ribosomal protein L21
9.02971e-30	0.53214	1	0.989	1.14497e-25	10	LOC5577996	60S ribosomal protein L32
1.10192e-29	0.543837	1	0.991	1.39723e-25	10	LOC5579810	RNA-binding protein squid
1.5226e-29	0.526863	1	1	1.93065e-25	10	LOC5565553	NA
2.35158e-29	0.503096	0.995	0.985	2.98181e-25	10	LOC5566228	40S ribosomal protein S14
2.61197e-28	0.457135	0.995	0.986	3.31197e-24	10	LOC5579525	60S ribosomal protein L12
1.01472e-27	0.679406	0.99	0.963	1.28667e-23	10	LOC5576758	60S ribosomal protein L15
1.45678e-27	0.906393	0.801	0.671	1.8472e-23	10	LOC5574494	small nuclear ribonucleoprotein-associated protein B
2.51118e-27	0.650194	0.985	0.964	3.18418e-23	10	LOC5568090	ubiquitin-60S ribosomal protein L40
6.22715e-27	0.874666	0.816	0.741	7.89602e-23	10	LOC23687393	ABC transporter F family member 4
1.33106e-26	0.473603	0.995	0.992	1.68779e-22	10	LOC5570139	40S ribosomal protein S8
2.11315e-26	0.460436	1	0.986	2.67948e-22	10	LOC5573827	40S ribosomal protein S19a
3.79032e-26	0.677099	0.93	0.868	4.80613e-22	10	LOC5564556	60S ribosomal protein L5
9.23055e-26	0.477559	1	0.996	1.17043e-21	10	LOC5563646	40S ribosomal protein S25
1.41064e-25	1.01619	0.547	0.272	1.78869e-21	10	LOC5577734	histone demethylase UTY
1.7398e-25	0.698585	0.522	0.235	2.20606e-21	10	LOC5578343	H/ACA ribonucleoprotein complex subunit 4
1.77786e-25	0.722818	0.965	0.96	2.25432e-21	10	LOC110678734	heat shock 70 kDa protein cognate 4
1.98944e-25	0.513026	0.98	0.976	2.52261e-21	10	LOC5573217	40S ribosomal protein S12
2.32579e-25	0.579151	0.98	0.947	2.9491e-21	10	LOC5580259	60S ribosomal protein L7
1.06076e-24	1.1893	0.99	0.981	1.34505e-20	10	LOC5574783	high mobility group protein D
1.25611e-24	0.493522	0.99	0.972	1.59275e-20	10	LOC5565624	40S ribosomal protein S24
3.49534e-24	0.614572	0.97	0.959	4.43209e-20	10	LOC5570244	60S ribosomal protein L6
4.72534e-24	0.49466	1	0.978	5.99173e-20	10	LOC5569670	40S ribosomal protein S29
5.34519e-24	0.518216	0.97	0.927	6.7777e-20	10	LOC5564226	40S ribosomal protein S17
4.45574e-22	1.27623	0.776	0.693	5.64988e-18	10	LOC5569135	ecdysone-inducible protein E75
7.9989e-22	0.427795	0.995	0.974	1.01426e-17	10	LOC5568260	60S ribosomal protein L31
1.24316e-21	0.385278	1	0.992	1.57633e-17	10	LOC5575037	60S ribosomal protein L27
2.11793e-21	0.42553	1	0.994	2.68554e-17	10	LOC5573413	40S ribosomal protein S10b
2.31133e-21	0.633395	0.975	0.919	2.93077e-17	10	LOC110675493	60S ribosomal protein L28
3.49556e-21	0.588393	0.95	0.921	4.43237e-17	10	LOC5564921	elongation factor 2
2.29754e-20	0.601871	0.955	0.929	2.91328e-16	10	LOC5563592	60S ribosomal protein L36
3.29515e-20	0.614723	0.846	0.792	4.17825e-16	10	LOC5575242	nascent polypeptide-associated complex subunit alpha
8.60182e-20	0.687495	0.527	0.28	1.09071e-15	10	LOC5564391	dolichyl-diphosphooligosaccharide--protein glycosyltransferase subunit STT3A
1.47912e-19	0.553144	0.995	0.98	1.87552e-15	10	LOC5571564	40S ribosomal protein S15Aa
2.02766e-19	0.63566	0.632	0.38	2.57107e-15	10	LOC5570455	adenosylhomocysteinase
4.71354e-19	0.615427	0.995	0.941	5.97677e-15	10	LOC5566959	60S ribosomal protein L7a
5.2303e-19	0.668181	0.876	0.755	6.63202e-15	10	LOC23687432	fibrous sheath CABYR-binding protein
6.81131e-19	0.758598	0.672	0.423	8.63674e-15	10	LOC5566366	polyadenylate-binding protein 2
2.41223e-18	0.638164	0.866	0.798	3.0587e-14	10	LOC5578499	histone H4
2.79006e-18	0.801946	0.756	0.613	3.5378e-14	10	LOC110679868	serine-arginine protein 55-like
2.90728e-18	0.46814	0.965	0.942	3.68644e-14	10	LOC5576046	transcription factor BTF3 homolog 4
3.13772e-18	0.803163	0.572	0.346	3.97864e-14	10	LOC5574669	probable serine/threonine-protein kinase DDB_G0282963
4.95019e-18	0.680064	0.587	0.328	6.27684e-14	10	LOC5572572	forkhead box protein N2
7.63891e-18	0.703816	0.562	0.321	9.68614e-14	10	LOC5566015	serine-rich adhesin for platelets
6.88024e-17	0.767709	0.567	0.331	8.72414e-13	10	LOC5578279	protein charlatan
3.28123e-16	0.71503	0.632	0.424	4.1606e-12	10	LOC5563554	nuclear valosin-containing protein-like
3.87217e-16	0.522982	0.876	0.824	4.90991e-12	10	LOC5571785	probable elongation factor 1-delta
4.55218e-16	1.21569	0.617	0.389	5.77217e-12	10	LOC5577715	protein lethal(2)essential for life
1.12211e-15	1.13549	0.731	0.583	1.42283e-11	10	LOC5578107	RNA-binding protein 24-A
1.43135e-15	0.780825	0.706	0.532	1.81495e-11	10	LOC5575642	G patch domain-containing protein 4
3.35814e-15	0.619806	0.542	0.3	4.25812e-11	10	LOC5573733	zinc finger protein jing homolog
4.26276e-15	0.564954	0.527	0.299	5.40518e-11	10	LOC5572564	probable histone-binding protein Caf1
5.4287e-15	0.629489	0.711	0.532	6.88359e-11	10	LOC110676550	RNA-binding protein with serine-rich domain 1-A-like
1.37406e-14	1.08903	0.786	0.687	1.74231e-10	10	LOC110674148	heat shock protein 70 A1
1.64174e-14	0.389871	0.95	0.911	2.08173e-10	10	LOC110677182	40S ribosomal protein S21-like
1.73447e-14	0.636041	0.91	0.87	2.19931e-10	10	LOC5573372	heterogeneous nuclear ribonucleoprotein 87F
2.60714e-14	0.693252	0.721	0.603	3.30586e-10	10	LOC5567290	heterogeneous nuclear ribonucleoprotein H
3.79022e-14	0.5695	0.925	0.926	4.806e-10	10	LOC5576170	nucleoside diphosphate kinase
3.7905e-14	0.624401	0.841	0.79	4.80636e-10	10	LOC5577278	chromodomain-helicase-DNA-binding protein Mi-2 homolog
4.03165e-14	0.534246	0.92	0.949	5.11214e-10	10	LOC5578659	protein singed
5.9621e-14	0.604648	0.751	0.615	7.55995e-10	10	LOC5569076	ATP-dependent RNA helicase WM6
7.46015e-14	0.584612	0.627	0.433	9.45947e-10	10	LOC5574834	small nuclear ribonucleoprotein Sm D3
8.75157e-14	0.533305	0.607	0.402	1.1097e-09	10	LOC5567419	probable peptidyl-tRNA hydrolase 2
1.48398e-13	0.65259	0.642	0.452	1.88168e-09	10	LOC23687857	nucleolar protein 58
1.53273e-13	0.457535	0.861	0.838	1.94351e-09	10	LOC5573249	serine/arginine-rich splicing factor 2
2.27062e-13	0.837771	0.721	0.627	2.87914e-09	10	LOC110681150	enolase-phosphatase E1
2.28519e-13	1.22918	0.711	0.559	2.89763e-09	10	LOC5579467	histone H2A.V
2.96447e-13	0.512037	1	0.991	3.75895e-09	10	LOC23687632	acidic leucine-rich nuclear phosphoprotein 32 family member B
3.84526e-13	0.759203	0.731	0.54	4.87579e-09	10	LOC110674152	heat shock protein 70 A1-like
3.99686e-13	0.503623	0.945	0.929	5.06802e-09	10	LOC5572365	40S ribosomal protein S18
4.92717e-13	0.633392	0.667	0.518	6.24765e-09	10	LOC5578487	DNA-directed RNA polymerases I
5.36669e-13	0.37013	0.965	0.926	6.80497e-09	10	LOC5564931	40S ribosomal protein S21
6.30766e-13	0.634337	0.647	0.479	7.99811e-09	10	LOC5577193	46 kDa FK506-binding nuclear protein
7.74088e-13	0.536018	0.527	0.332	9.81544e-09	10	LOC5578184	H/ACA ribonucleoprotein complex subunit 2-like protein
1.7687e-12	0.694279	0.637	0.451	2.24271e-08	10	LOC5566793	THO complex subunit 4-A
2.65261e-12	0.506903	0.796	0.711	3.36352e-08	10	LOC5570686	putative ATP-dependent RNA helicase me31b
2.92645e-12	0.532977	0.826	0.805	3.71074e-08	10	LOC5577655	titin
4.95314e-12	0.529821	0.672	0.529	6.28058e-08	10	LOC110678198	40S ribosomal protein S20-like
5.44818e-12	0.647987	0.612	0.453	6.9083e-08	10	LOC5569696	protein wntless
6.0765e-12	0.42765	0.925	0.913	7.705e-08	10	LOC23687450	RNA-binding protein Rsf1
7.88637e-12	0.570374	0.652	0.523	9.99992e-08	10	LOC5574676	actin-like protein 6A
9.81869e-12	0.569435	0.592	0.389	1.24501e-07	10	LOC5568016	serine/arginine-rich splicing factor 1A
1.01999e-11	0.502639	0.861	0.82	1.29335e-07	10	LOC5568436	eukaryotic translation initiation factor 3 subunit G
1.89994e-11	0.55191	0.796	0.71	2.40912e-07	10	LOC5575238	heat shock protein 83
1.9611e-11	0.7206	0.517	0.343	2.48667e-07	10	LOC5574731	uncharacterized LOC5574731
2.87048e-11	0.577207	0.647	0.492	3.63977e-07	10	LOC110681523	small nuclear ribonucleoprotein F
3.31112e-11	0.949757	0.876	0.779	4.19851e-07	10	LOC5568054	uncharacterized LOC5568054
4.82787e-11	0.455726	0.512	0.322	6.12174e-07	10	LOC5571153	selenide
5.68063e-11	0.533252	0.736	0.642	7.20303e-07	10	LOC23687805	spidroin-2
7.47959e-11	0.514963	0.791	0.741	9.48412e-07	10	LOC5571500	proteasome activator complex subunit 3
7.70143e-11	0.448879	0.756	0.634	9.76542e-07	10	LOC5569514	T-complex protein 1 subunit delta
8.01998e-11	0.479325	0.582	0.393	1.01693e-06	10	LOC5572581	probable small nuclear ribonucleoprotein Sm D2
9.05797e-11	0.55516	0.522	0.35	1.14855e-06	10	LOC5565839	60S acidic ribosomal protein P1
1.9304e-10	0.615522	0.537	0.351	2.44774e-06	10	LOC5568035	zinc finger protein Noc
2.72994e-10	0.439119	0.871	0.871	3.46156e-06	10	LOC5580192	DNA topoisomerase I
3.19765e-10	0.479706	0.662	0.52	4.05462e-06	10	LOC5574943	protein mago nashi
3.3665e-10	0.546994	0.836	0.759	4.26873e-06	10	LOC5566516	YEATS domain-containing protein 2
4.85748e-10	0.501181	0.826	0.699	6.15928e-06	10	LOC5573115	uncharacterized LOC5573115
5.1271e-10	0.470648	0.552	0.368	6.50116e-06	10	LOC5570336	probable small nuclear ribonucleoprotein Sm D1
6.01755e-10	0.617179	0.846	0.835	7.63026e-06	10	LOC5573536	modifier of mdg4
7.27968e-10	0.496689	0.876	0.861	9.23063e-06	10	LOC5566474	C-terminal-binding protein
8.4339e-10	0.529277	0.572	0.42	1.06942e-05	10	LOC23687841	nucleolar protein 56
1.02673e-09	0.489412	0.567	0.385	1.30189e-05	10	LOC5572563	SAP domain-containing ribonucleoprotein
1.26849e-09	0.60596	0.632	0.479	1.60845e-05	10	LOC5579472	T-complex protein 1 subunit beta
1.56722e-09	0.455925	0.771	0.721	1.98724e-05	10	LOC5577406	protein arginine N-methyltransferase 1
1.93994e-09	0.430669	0.512	0.339	2.45984e-05	10	LOC5576097	splicing factor U2AF 50 kDa subunit
2.22822e-09	0.464971	0.517	0.317	2.82539e-05	10	LOC5569999	protein polybromo-1
2.37866e-09	0.427836	0.552	0.381	3.01614e-05	10	LOC5578793	PIN2/TERF1-interacting telomerase inhibitor 1
2.49799e-09	0.572397	0.726	0.623	3.16746e-05	10	LOC23687710	translation machinery-associated protein 7 homolog
2.55981e-09	0.533545	0.766	0.708	3.24583e-05	10	LOC5571763	GTP-binding nuclear protein Ran
3.34636e-09	0.47933	0.532	0.379	4.24319e-05	10	LOC5570065	RNA polymerase II-associated factor 1 homolog
3.64124e-09	0.46369	0.756	0.698	4.6171e-05	10	LOC5573963	eukaryotic translation initiation factor 2 subunit 3
3.66191e-09	0.813998	0.716	0.667	4.64331e-05	10	LOC5575983	myc protein
4.25541e-09	0.34859	0.537	0.355	5.39586e-05	10	LOC5564272	histone deacetylase complex subunit SAP18
4.42691e-09	0.446362	0.776	0.718	5.61332e-05	10	LOC5578459	T-complex protein 1 subunit eta
4.77383e-09	0.470522	0.766	0.701	6.05322e-05	10	LOC5565605	RNA-binding protein 25
5.00347e-09	0.511248	0.672	0.545	6.3444e-05	10	LOC5572840	T-complex protein 1 subunit gamma
5.55236e-09	0.448069	0.562	0.39	7.0404e-05	10	LOC5580056	dolichyl-diphosphooligosaccharide--protein glycosyltransferase 48 kDa subunit
6.01142e-09	0.660941	0.801	0.696	7.62249e-05	10	LOC110674151	heat shock protein 70 A1-like
6.77858e-09	0.422894	0.846	0.779	8.59524e-05	10	LOC5575450	60S ribosomal protein L36
7.83369e-09	0.397069	0.607	0.441	9.93312e-05	10	LOC5576765	T-complex protein 1 subunit theta
1.01086e-08	0.395365	0.597	0.424	0.000128177	10	LOC5564317	26S proteasome non-ATPase regulatory subunit 4
1.05354e-08	0.531456	0.721	0.612	0.000133589	10	LOC5575938	akirin
1.14349e-08	0.404667	0.866	0.827	0.000144995	10	LOC23687536	hrp65 protein
1.3136e-08	0.472358	0.642	0.486	0.000166565	10	LOC5572676	homeotic protein antennapedia
1.69727e-08	0.451714	0.592	0.416	0.000215213	10	LOC5570338	cleavage and polyadenylation specificity factor subunit 5
1.8351e-08	0.429223	0.507	0.359	0.000232691	10	LOC5568112	transcription elongation factor SPT4
1.86273e-08	0.36467	0.851	0.825	0.000236195	10	LOC5565702	uncharacterized protein CG16817
2.09097e-08	0.454385	0.776	0.714	0.000265135	10	LOC5574311	protein gustavus
2.43908e-08	0.537665	0.647	0.521	0.000309276	10	LOC5570989	probable small nuclear ribonucleoprotein G
2.64433e-08	0.720167	0.746	0.702	0.000335301	10	LOC110674150	heat shock protein 70 A1-like
3.12231e-08	0.515757	0.701	0.616	0.000395909	10	LOC5567385	interleukin enhancer-binding factor 2 homolog
4.57253e-08	0.497441	0.682	0.587	0.000579796	10	LOC5574782	FACT complex subunit Ssrp1
6.20457e-08	0.529014	0.532	0.375	0.00078674	10	LOC5574704	U1 small nuclear ribonucleoprotein 70 kDa
7.23801e-08	0.44313	0.617	0.463	0.00091778	10	LOC5574980	26S proteasome regulatory subunit 6A-B
7.5553e-08	0.563188	0.756	0.687	0.000958012	10	LOC5570090	RNA-binding protein 1
8.90357e-08	0.425711	0.582	0.439	0.00112897	10	LOC5564124	1,5-anhydro-D-fructose reductase
9.07632e-08	0.342689	0.512	0.35	0.00115088	10	LOC5573644	SUMO-activating enzyme subunit 2
1.09025e-07	0.425992	0.756	0.691	0.00138243	10	LOC5572195	eukaryotic translation initiation factor 3 subunit L
1.11856e-07	0.360839	0.806	0.755	0.00141834	10	LOC5574338	eukaryotic translation initiation factor 3 subunit E
1.17739e-07	0.52258	0.756	0.672	0.00149293	10	LOC5579176	nucleoprotein TPR
1.25395e-07	0.506092	0.871	0.864	0.00159001	10	LOC5568717	protein DEK
1.71546e-07	0.408933	0.657	0.557	0.00217521	10	LOC5565353	methionine aminopeptidase 2
1.74643e-07	0.35905	0.547	0.378	0.00221447	10	LOC5573494	zinc finger CCCH domain-containing protein 15 homolog
1.85413e-07	0.501092	0.687	0.601	0.00235104	10	LOC5572582	proteasome subunit alpha type-6
2.00956e-07	0.434591	0.731	0.653	0.00254812	10	LOC5577499	inorganic pyrophosphatase
2.21982e-07	0.429008	0.532	0.404	0.00281474	10	LOC5577779	serrate RNA effector molecule homolog
2.22316e-07	0.707015	0.597	0.508	0.00281897	10	LOC5568556	REST corepressor
2.53641e-07	0.452733	0.502	0.356	0.00321616	10	LOC5571722	coronin-7
2.68396e-07	0.514863	0.547	0.414	0.00340326	10	LOC5575604	probable maleylacetoacetate isomerase 2
2.99641e-07	0.457724	0.836	0.814	0.00379945	10	LOC5579186	translationally-controlled tumor protein homolog
3.52477e-07	0.469626	0.642	0.528	0.00446941	10	LOC5576472	thioredoxin reductase 1
3.6806e-07	0.449339	0.657	0.572	0.004667	10	LOC5566976	probable ATP-dependent RNA helicase pitchoune
3.71529e-07	0.441503	0.682	0.557	0.00471098	10	LOC5570895	transcription elongation factor S-II
4.33466e-07	0.461861	0.716	0.63	0.00549635	10	LOC5565805	protein groucho
4.74697e-07	0.580312	0.736	0.674	0.00601916	10	LOC5570841	protein hairless
4.84588e-07	0.396447	0.692	0.574	0.00614457	10	LOC5578388	eukaryotic translation initiation factor 2 subunit 1
4.87642e-07	0.505678	0.532	0.394	0.0061833	10	LOC5578155	ribosome biogenesis protein NSA2 homolog
5.16812e-07	0.349701	0.567	0.415	0.00655318	10	LOC5565298	endochitinase A
5.55567e-07	0.42089	0.567	0.422	0.00704458	10	LOC5568219	DNA-directed RNA polymerase II 16 kDa polypeptide
6.98352e-07	0.389229	0.736	0.682	0.0088551	10	LOC5574089	YTH domain-containing protein 1
7.2994e-07	0.394932	0.552	0.395	0.00925564	10	LOC5565318	26S proteasome non-ATPase regulatory subunit 14
7.32427e-07	0.397167	0.806	0.763	0.00928718	10	LOC23687495	nucleolar and coiled-body phosphoprotein 1
1.01677e-06	0.418701	0.9	0.914	0.0128927	10	LOC5573211	polyadenylate-binding protein
1.02398e-06	0.399607	0.697	0.543	0.012984	10	LOC5580074	methenyltetrahydrofolate synthase domain-containing protein
1.17974e-06	0.467727	0.647	0.525	0.0149592	10	LOC5572534	nucleolar GTP-binding protein 1
1.45217e-06	0.32994	0.562	0.429	0.0184136	10	LOC5574612	guanine nucleotide-binding protein-like 3 homolog
1.55766e-06	0.431049	0.652	0.522	0.0197511	10	LOC5580262	DNA topoisomerase 2
1.59367e-06	0.32029	0.786	0.779	0.0202078	10	LOC5573885	ubiquitin-conjugating enzyme E2 G1
1.60578e-06	0.357483	0.726	0.637	0.0203613	10	LOC5564781	putative pre-mRNA-splicing factor ATP-dependent RNA helicase PRP1
1.71182e-06	0.334146	0.582	0.45	0.0217059	10	LOC5577509	glutaredoxin 3
1.91904e-06	0.349575	0.811	0.797	0.0243334	10	LOC5577291	eukaryotic translation initiation factor 3 subunit I
2.5191e-06	0.633892	0.741	0.721	0.0319422	10	LOC5565405	heat shock protein 83
3.20222e-06	0.353001	0.557	0.414	0.0406041	10	LOC5564604	ran-binding protein 3
3.53474e-06	0.428189	0.706	0.656	0.0448205	10	LOC5570509	protein disulfide-isomerase A3
4.57164e-06	0.404845	0.93	0.946	0.0579684	10	LOC5570204	protein elav
6.5818e-06	0.324538	0.602	0.476	0.0834573	10	LOC5574993	60S ribosomal protein L10
6.63335e-06	0.341991	0.562	0.438	0.0841109	10	LOC5565637	26S proteasome non-ATPase regulatory subunit 13
6.9211e-06	0.459056	0.532	0.401	0.0877595	10	LOC5565085	26S proteasome regulatory subunit 8
7.38619e-06	0.404109	0.627	0.527	0.0936568	10	LOC5567061	structural maintenance of chromosomes protein 1A
8.47752e-06	0.46629	0.522	0.402	0.107495	10	LOC5575980	protein CDV3 homolog
9.25389e-06	0.455135	0.617	0.51	0.117339	10	LOC5566214	zinc finger protein on ecdysone puffs
1.11914e-05	0.474163	0.537	0.437	0.141907	10	LOC5576764	general transcription factor IIH subunit 1
1.17746e-05	0.352396	0.766	0.721	0.149302	10	LOC5569310	protein D2
1.19385e-05	0.730536	0.512	0.393	0.15138	10	LOC5579824	microtubule-associated protein futsch
1.29766e-05	0.350788	0.761	0.705	0.164543	10	LOC5572071	T-complex protein 1 subunit epsilon
1.30174e-05	0.327912	0.831	0.765	0.165061	10	LOC5576927	homeobox protein extradenticle
1.33673e-05	0.366295	0.607	0.502	0.169497	10	LOC5567581	proteasome subunit beta type-3
1.61245e-05	0.354279	0.592	0.452	0.204459	10	LOC5564627	peroxiredoxin-2
1.92744e-05	0.443434	0.861	0.873	0.244399	10	LOC5576689	RNA-binding protein MEX3B
2.01914e-05	0.438441	0.617	0.497	0.256027	10	LOC5566298	isocitrate dehydrogenase [NADP] cytoplasmic
2.24945e-05	0.383711	0.547	0.429	0.285231	10	LOC5565771	inhibitor of growth protein 4
2.27143e-05	0.410082	0.587	0.473	0.288018	10	LOC5579656	chromatin-remodeling complex ATPase chain Iswi
2.29895e-05	0.419629	0.726	0.67	0.291507	10	LOC5580194	plastin-1
2.73133e-05	0.37235	0.532	0.408	0.346333	10	LOC5578090	lamin Dm0
2.8121e-05	0.35169	0.652	0.524	0.356574	10	LOC5577180	ubiquitin carboxyl-terminal hydrolase
4.01182e-05	0.347215	0.776	0.761	0.508699	10	LOC5571049	tyrosine-protein kinase Abl
6.21197e-05	0.345163	0.756	0.691	0.787678	10	LOC5570313	eukaryotic translation initiation factor 2A
6.23535e-05	0.374907	0.726	0.683	0.790642	10	LOC5564858	chromobox protein homolog 1
8.26362e-05	0.891183	0.662	0.669	1	10	LOC5580055	leucine-rich repeat flightless-interacting protein 2
9.13689e-05	0.348953	0.557	0.466	1	10	LOC5578121	proteasome subunit beta type-7
0.000145581	0.467566	0.692	0.624	1	10	LOC5563787	pollen-specific leucine-rich repeat extensin-like protein 1
0.000168573	0.332708	0.587	0.487	1	10	LOC110674163	huntingtin-interacting protein K
0.000193931	0.441528	0.697	0.641	1	10	LOC5570792	titin homolog
0.000255842	0.445847	0.657	0.614	1	10	LOC5577382	uncharacterized LOC5577382
0.000258817	0.336002	0.617	0.522	1	10	LOC5568862	ubiquilin-1
0.000362879	0.351217	0.582	0.509	1	10	LOC5576642	activating transcription factor of chaperone
0.00055303	0.373384	0.577	0.481	1	10	LOC5568418	DCN1-like protein 4
0.000638132	0.380475	0.527	0.44	1	10	LOC5570801	protein RCC2 homolog
0.000647498	0.325795	0.677	0.615	1	10	LOC5579809	ras GTPase-activating protein-binding protein 1
0.000725866	1.02401	0.512	0.453	1	10	LOC5568408	microsomal glutathione S-transferase 1
0.000900695	0.321795	0.587	0.501	1	10	LOC5572867	proteasome subunit alpha type-4
0.0014263	0.354476	0.667	0.621	1	10	LOC5567075	peptidyl-prolyl cis-trans isomerase G
0.00152249	0.383342	0.577	0.489	1	10	LOC5570383	F-box/LRR-repeat protein 14
0.00207312	0.347694	0.726	0.674	1	10	LOC5568526	T-complex protein 1 subunit zeta
0.00245763	0.324481	0.502	0.401	1	10	LOC5569016	mesencephalic astrocyte-derived neurotrophic factor homolog
0.00368528	0.335836	0.682	0.61	1	10	LOC5574333	probable prefoldin subunit 4
0.00628194	0.336011	0.667	0.589	1	10	LOC5564363	protein enhancer of sevenless 2B
0	1.22615	0.556	0.017	0	11	LOC5563797	homeobox protein Hmx
7.22546e-253	1.47892	0.673	0.05	9.16188e-249	11	LOC5571834	homeobox protein orthopedia
1.38943e-155	1.77048	0.832	0.143	1.76179e-151	11	LOC5578097	transcription factor collier
1.99435e-120	1.5821	0.622	0.099	2.52883e-116	11	LOC5569243	homeobox protein araucan
1.28015e-113	2.11861	0.934	0.264	1.62323e-109	11	LOC5570925	insulin gene enhancer protein isl-1
4.9639e-80	1.03254	0.51	0.092	6.29422e-76	11	LOC5573207	zinc finger protein 423 homolog
8.87037e-75	1.42458	0.74	0.211	1.12476e-70	11	LOC5576177	SCY1-like protein 2
1.02119e-67	1.47217	0.969	0.651	1.29487e-63	11	LOC5576157	IDLSRF-like peptide
3.1234e-65	1.79879	0.98	0.755	3.96047e-61	11	LOC110679566	protein couch potato
3.06882e-58	1.41372	0.934	0.52	3.89127e-54	11	LOC5567280	slit homolog 1 protein
2.54434e-56	1.51499	0.985	0.891	3.22622e-52	11	LOC5567324	semaphorin-2A
6.06569e-54	1.7324	0.964	0.737	7.6913e-50	11	LOC5578520	polypyrimidine tract-binding protein 2
3.36503e-53	1.61134	0.949	0.731	4.26686e-49	11	LOC5568580	protein kinase C
1.71959e-48	1.21289	0.872	0.455	2.18044e-44	11	LOC5578809	eye-specific diacylglycerol kinase
8.76886e-48	1.14238	0.995	0.866	1.11189e-43	11	LOC5573079	prohormone-3
2.67383e-44	0.972619	0.969	0.516	3.39042e-40	11	LOC5573369	vesicular acetylcholine transporter
1.25044e-40	1.03891	0.878	0.489	1.58555e-36	11	LOC5575443	discoidin domain-containing receptor 2
3.84982e-40	0.935384	0.571	0.196	4.88157e-36	11	LOC5572235	gonadotropin-releasing hormone II receptor
7.28037e-36	1.49567	0.597	0.238	9.2315e-32	11	LOC5569248	homeobox protein caupolican
1.32106e-32	0.798953	0.852	0.476	1.6751e-28	11	LOC5570620	high-affinity choline transporter 1
4.0613e-32	0.893844	0.724	0.342	5.14973e-28	11	LOC5570991	transcription factor Sp4
1.39652e-31	0.607778	0.995	0.965	1.77078e-27	11	LOC5578456	acetylcholinesterase
1.13344e-29	0.918341	0.847	0.51	1.4372e-25	11	LOC5575881	irregular chiasm C-roughest protein
2.35442e-29	0.713184	0.694	0.329	2.98541e-25	11	LOC5568795	potassium voltage-gated channel protein Shaw
4.15949e-29	0.719463	0.628	0.277	5.27424e-25	11	LOC110675641	uncharacterized LOC110675641
2.24198e-28	0.415349	1	1	2.84283e-24	11	LOC5580239	calmodulin
7.74882e-28	1.1016	0.714	0.386	9.8255e-24	11	LOC5572987	pheromone-regulated protein PRM7
1.32167e-27	0.680435	0.5	0.186	1.67588e-23	11	LOC5571970	SKI/DACH domain-containing protein 1
7.57844e-27	1.11403	0.776	0.521	9.60947e-23	11	LOC5564412	gamma-1-syntrophin
1.41148e-26	0.915776	0.617	0.283	1.78975e-22	11	LOC5569255	myelin transcription factor 1
2.19576e-25	0.708391	0.781	0.441	2.78422e-21	11	LOC110678415	NA
3.05392e-24	0.737854	0.99	0.911	3.87238e-20	11	LOC5571436	nucleolysin TIA-1
3.19522e-24	0.756448	0.934	0.727	4.05154e-20	11	LOC5570893	dual specificity tyrosine-phosphorylation-regulated kinase 2
5.64488e-24	0.632992	0.898	0.742	7.15771e-20	11	LOC5577540	protein quiver
7.05984e-24	0.842766	0.832	0.625	8.95187e-20	11	LOC5568679	J domain-containing protein
9.48783e-24	0.82111	0.679	0.364	1.20306e-19	11	LOC5577100	uncharacterized LOC5577100
1.9171e-23	0.778596	0.77	0.443	2.43088e-19	11	LOC5577633	uncharacterized LOC5577633
2.11873e-23	0.651325	0.597	0.278	2.68655e-19	11	LOC5567708	uncharacterized LOC5567708
2.19078e-23	0.670388	0.944	0.839	2.77791e-19	11	LOC5565754	RNA-binding protein Nova-1
2.49055e-23	0.851283	0.878	0.638	3.15801e-19	11	LOC5579421	glutamate-gated chloride channel
3.10863e-23	0.807707	0.898	0.703	3.94174e-19	11	LOC5577379	potassium voltage-gated channel protein eag
1.10105e-22	0.626176	0.995	0.97	1.39613e-18	11	LOC5572519	microtubule-associated protein futsch
3.21135e-22	0.793425	0.852	0.685	4.07199e-18	11	LOC5568784	peroxiredoxin-5
4.65069e-22	0.806694	0.796	0.522	5.89707e-18	11	LOC5571592	protein slit
6.84152e-22	0.639923	0.694	0.388	8.67505e-18	11	LOC5572262	KH domain-containing
3.32155e-21	0.634146	0.944	0.79	4.21172e-17	11	LOC5569488	protein tiptop
6.40025e-21	0.471505	0.959	0.913	8.11551e-17	11	LOC5579241	transmembrane protein 35A
1.43139e-20	0.59401	0.515	0.233	1.815e-16	11	LOC5569257	contactin-4
1.6579e-20	0.47933	0.995	0.983	2.10222e-16	11	LOC5576630	syntaxin-1A
5.18241e-20	0.416964	0.648	0.311	6.57129e-16	11	LOC5573378	choline O-acetyltransferase
9.87841e-20	1.09432	0.786	0.497	1.25258e-15	11	LOC5569395	homeobox protein cut
1.34245e-19	0.956737	0.566	0.303	1.70223e-15	11	LOC5575298	toll-like receptor Tollo
1.92788e-19	0.979128	0.633	0.351	2.44455e-15	11	LOC5568427	probable G-protein coupled receptor No18
2.16308e-19	0.947337	0.796	0.61	2.74279e-15	11	LOC5579882	hemicentin-1
6.36432e-19	0.579468	0.878	0.739	8.06996e-15	11	LOC5575867	acetylcholinesterase
1.56391e-18	0.610382	0.638	0.359	1.98303e-14	11	LOC5566531	zinc finger protein 236
1.99515e-18	0.833845	0.837	0.653	2.52985e-14	11	LOC5577501	uncharacterized LOC5577501
4.14104e-18	0.681022	0.908	0.689	5.25084e-14	11	LOC5563894	uncharacterized LOC5563894
6.12404e-18	0.676299	0.842	0.539	7.76529e-14	11	LOC110676176	NA
6.58453e-18	0.466628	1	0.972	8.34919e-14	11	LOC5570466	gamma-aminobutyric acid receptor subunit beta
1.11007e-17	0.769527	0.903	0.77	1.40757e-13	11	LOC5575947	uncharacterized LOC5575947
1.32505e-17	1.11	0.934	0.778	1.68016e-13	11	LOC5563715	peripheral plasma membrane protein CASK
2.12743e-17	0.607833	0.587	0.311	2.69758e-13	11	LOC5564333	igLON family member 5
2.56651e-17	0.98272	0.546	0.304	3.25433e-13	11	LOC5579262	uncharacterized LOC5579262
3.4495e-17	0.58243	0.964	0.902	4.37397e-13	11	LOC5570857	stress-activated protein kinase JNK
5.40092e-17	0.632754	0.73	0.446	6.84837e-13	11	LOC5578262	Down syndrome cell adhesion molecule-like protein Dscam2
5.69002e-17	0.819756	0.862	0.644	7.21494e-13	11	LOC110674038	cadherin-87A
6.55601e-17	0.602526	0.872	0.64	8.31302e-13	11	LOC5569618	uncharacterized LOC5569618
9.5116e-17	0.698772	0.724	0.472	1.20607e-12	11	LOC5577754	uncharacterized LOC5577754
1.07265e-16	0.401981	0.959	0.915	1.36012e-12	11	LOC5568091	protein turtle
1.13682e-16	1.2127	0.561	0.312	1.44149e-12	11	LOC110676731	NA
1.14949e-16	0.758391	0.51	0.272	1.45755e-12	11	LOC5571213	uncharacterized LOC5571213
1.51327e-16	0.880194	0.867	0.68	1.91883e-12	11	LOC5573063	leucine-rich repeat-containing protein let-4
2.03512e-16	0.594084	0.648	0.398	2.58053e-12	11	LOC5574285	uncharacterized LOC5574285
2.31883e-16	0.473745	0.985	0.938	2.94028e-12	11	LOC5564449	protein still life
2.41014e-16	0.794781	0.776	0.56	3.05606e-12	11	LOC5566200	protein sidekick-1
3.33695e-16	0.602206	0.934	0.822	4.23125e-12	11	LOC5575494	glucose transporter type 1
4.2435e-16	0.562395	0.704	0.451	5.38076e-12	11	LOC5575646	uncharacterized LOC5575646
2.26745e-15	0.668677	0.837	0.671	2.87513e-11	11	LOC110677724	NA
2.72606e-15	0.725475	0.724	0.489	3.45665e-11	11	LOC5569737	tyrosine-protein kinase-like otk
6.87875e-15	0.608397	0.837	0.69	8.72226e-11	11	LOC5579011	uncharacterized LOC5579011
2.04579e-14	0.545512	0.827	0.574	2.59406e-10	11	LOC5569934	protein msta
2.09455e-14	0.658076	0.592	0.343	2.65589e-10	11	LOC5571223	potassium channel subfamily T member 2
4.22303e-14	0.494619	0.526	0.273	5.3548e-10	11	LOC5569176	prolyl endopeptidase FAP
4.52401e-14	0.484145	0.536	0.295	5.73645e-10	11	LOC5575142	acetyl-coenzyme A synthetase
8.70194e-14	0.419713	0.908	0.785	1.10341e-09	11	LOC5563680	uncharacterized LOC5563680
1.1219e-13	0.367652	0.526	0.289	1.42257e-09	11	LOC5572074	spermatogenesis-associated protein 20
1.69728e-13	0.41184	0.959	0.916	2.15215e-09	11	LOC5575706	L-lactate dehydrogenase
2.0839e-13	0.553467	0.898	0.718	2.64238e-09	11	LOC5572373	transmembrane and TPR repeat-containing protein CG4341
2.27415e-13	0.449318	0.923	0.758	2.88363e-09	11	LOC5571510	cAMP-specific 3',5'-cyclic phosphodiesterase
2.50542e-13	0.493781	0.918	0.85	3.17687e-09	11	LOC5567711	uncharacterized LOC5567711
2.66219e-13	0.576592	0.842	0.709	3.37566e-09	11	LOC5563709	peripheral plasma membrane protein CASK
[truncated: 4,489 more rows]

## Sheet: Table S8
Table S8. Cluster 10 sub-cluster marker genes.
p_val	avg_log2FC	pct.1	pct.2	p_val_adj	cluster	gene	geneName.x	geneName.y	dmel_geneName
3.76815e-13	1.22944	0.986	0.806	4.77802e-09	0	LOC5578717	zinc finger protein chinmo	zinc finger protein chinmo	NA
7.81473e-10	1.46509	0.792	0.457	9.90908e-06	0	LOC5567299	uncharacterized LOC5567299	uncharacterized LOC5567299	NA
1.6284e-09	0.864471	1	0.907	2.06481e-05	0	LOC5574069	headcase protein	headcase protein	NA
2.48571e-09	1.18069	0.597	0.202	3.15189e-05	0	LOC5571183	cytochrome c oxidase subunit 6B1	cytochrome c oxidase subunit 6B1	NA
1.23132e-08	0.761847	0.806	0.442	0.000156131	0	LOC5574669	probable serine/threonine-protein kinase DDB_G0282963	probable serine/threonine-protein kinase DDB_G0282963	l(3)neo38
5.7005e-08	0.818561	0.889	0.651	0.000722823	0	LOC5570841	protein hairless	protein hairless	H
1.92917e-07	0.588002	0.944	0.876	0.00244619	0	LOC5576914	upstream activation factor subunit spp27	upstream activation factor subunit spp27	Non2
2.27109e-07	0.454775	1	0.992	0.00287974	0	LOC5574526	actin-5C	actin-5C	Act42A
2.79042e-07	0.664192	0.931	0.822	0.00353825	0	LOC5576689	RNA-binding protein MEX3B	RNA-binding protein MEX3B	CG11360
5.6744e-07	2.79153	0.569	0.287	0.00719514	0	LOC5575988	homeobox protein prospero	homeobox protein prospero	pros
5.77957e-07	0.75565	0.708	0.457	0.0073285	0	LOC5575604	probable maleylacetoacetate isomerase 2	probable maleylacetoacetate isomerase 2	GstZ2
5.91414e-07	0.91249	0.861	0.574	0.00749914	0	LOC5567948	uncharacterized LOC5567948	uncharacterized LOC5567948	CG17716
5.94643e-07	1.1176	0.875	0.558	0.00754007	0	LOC5566210	serine-rich adhesin for platelets	serine-rich adhesin for platelets	CG16779
1.09884e-06	1.199	0.833	0.597	0.0139332	0	LOC5565883	CUGBP Elav-like family member 2	CUGBP Elav-like family member 2	bru2;bru1
1.24663e-06	0.825209	0.833	0.527	0.0158073	0	LOC5570893	dual specificity tyrosine-phosphorylation-regulated kinase 2	dual specificity tyrosine-phosphorylation-regulated kinase 2	Dyrk2
1.87429e-06	0.816899	0.806	0.566	0.023766	0	LOC5575019	cysteine and histidine-rich protein 1 homolog	cysteine and histidine-rich protein 1 homolog	CG32486
2.26718e-06	0.333466	1	0.984	0.0287478	0	LOC23687936	transcriptional regulatory protein AlgP	transcriptional regulatory protein AlgP	RpL23A
4.93604e-06	0.864513	0.528	0.256	0.062589	0	LOC110678491	NA	NA	NA
5.69816e-06	0.619576	0.708	0.395	0.0722527	0	LOC110674216	uncharacterized LOC110674216	uncharacterized LOC110674216	NA
5.94964e-06	0.733673	0.681	0.457	0.0754414	0	LOC5576764	general transcription factor IIH subunit 1	general transcription factor IIH subunit 1	Tfb1
1.18835e-05	0.610553	0.528	0.271	0.150683	0	LOC5579269	transcription factor IIIA	transcription factor IIIA	NA
1.20482e-05	0.55779	0.542	0.271	0.152771	0	LOC5572567	coiled-coil domain-containing protein 149	coiled-coil domain-containing protein 149	CG14868
1.40729e-05	0.748742	0.806	0.566	0.178444	0	LOC5568000	ras-interacting protein RIP3	ras-interacting protein RIP3	GATAd
1.54542e-05	0.371319	1	1	0.19596	0	LOC5579810	RNA-binding protein squid	RNA-binding protein squid	sqd
1.5482e-05	0.50576	0.528	0.256	0.196311	0	LOC5568807	signal recognition particle 14 kDa protein	signal recognition particle 14 kDa protein	Srp14
1.61544e-05	1.1541	0.736	0.481	0.204838	0	LOC5570813	zinc finger protein 629	zinc finger protein 629	jim
1.73606e-05	0.417067	0.736	0.473	0.220133	0	LOC5578279	protein charlatan	protein charlatan	chn
1.7817e-05	0.581128	0.722	0.419	0.22592	0	LOC5565769	anoctamin-8	anoctamin-8	CG15270
2.07733e-05	0.514399	0.806	0.535	0.263405	0	LOC5573206	protein abrupt	protein abrupt	NA
2.405e-05	0.354606	0.986	0.961	0.304954	0	LOC5563786	60S ribosomal protein L44	60S ribosomal protein L44	RpL36A
2.60971e-05	0.656696	0.681	0.403	0.330912	0	LOC5564630	hexosaminidase D	hexosaminidase D	CG7985
2.91339e-05	0.682319	0.569	0.302	0.369418	0	LOC5573328	dual specificity protein phosphatase 10	dual specificity protein phosphatase 10	puc
2.99082e-05	0.360926	1	1	0.379236	0	LOC5564713	60S acidic ribosomal protein P2	60S acidic ribosomal protein P2	RpLP2
4.26302e-05	0.49413	0.681	0.38	0.540551	0	LOC5575195	beta-1-syntrophin	beta-1-syntrophin	Syn1
4.78343e-05	0.536903	0.653	0.403	0.606539	0	LOC5566421	uncharacterized LOC5566421	uncharacterized LOC5566421	CG8671
4.96758e-05	0.678118	0.625	0.395	0.629889	0	LOC5577497	lachesin	lachesin	Ama
5.15182e-05	0.70877	0.764	0.543	0.653251	0	LOC5575494	glucose transporter type 1	glucose transporter type 1	NA
5.75827e-05	0.424817	0.972	0.961	0.730148	0	LOC5566385	zinc finger protein 420	zinc finger protein 420	NA
5.94805e-05	0.775284	0.556	0.279	0.754213	0	LOC5580311	zinc finger protein 704	zinc finger protein 704	Glut4EF
6.16498e-05	0.477641	0.903	0.961	0.781719	0	LOC5578382	thymosin beta	thymosin beta	cib
6.65453e-05	0.633748	0.764	0.465	0.843794	0	LOC5563715	peripheral plasma membrane protein CASK	peripheral plasma membrane protein CASK	CASK
6.72842e-05	0.783287	0.764	0.55	0.853164	0	LOC5578284	pikachurin	pikachurin	SP2353
6.93123e-05	0.440655	0.903	0.736	0.87888	0	LOC5564218	uncharacterized LOC5564218	uncharacterized LOC5564218	NA
7.44576e-05	0.677028	0.611	0.31	0.944122	0	LOC110678439	uncharacterized LOC110678439	uncharacterized LOC110678439	CG30419
8.13875e-05	0.453002	0.958	0.853	1	0	LOC5577649	uncharacterized LOC5577649	uncharacterized LOC5577649	CG16791
0.000103494	0.716294	0.708	0.512	1	0	LOC5573299	tyrosine-protein kinase transmembrane receptor Ror	tyrosine-protein kinase transmembrane receptor Ror	Ror
0.00013123	0.593391	0.708	0.488	1	0	LOC5569562	brefeldin A-inhibited guanine nucleotide-exchange protein 3	brefeldin A-inhibited guanine nucleotide-exchange protein 3	CG5937
0.00015467	0.515536	0.806	0.605	1	0	LOC5564594	SH3 and multiple ankyrin repeat domains protein 1	SH3 and multiple ankyrin repeat domains protein 1	Prosap
0.000160078	0.628997	0.542	0.302	1	0	LOC5568952	zinc finger protein sens	zinc finger protein sens	CG7368
0.000164385	0.362484	0.986	0.977	1	0	LOC5578368	60S acidic ribosomal protein P1	60S acidic ribosomal protein P1	RpLP1
0.000166537	0.605256	0.806	0.612	1	0	LOC5564848	neural-cadherin	neural-cadherin	CadN
0.000168954	0.692186	0.889	0.736	1	0	LOC5570857	stress-activated protein kinase JNK	stress-activated protein kinase JNK	bsk
0.000172253	0.484712	0.806	0.643	1	0	LOC5577203	rho guanine nucleotide exchange factor 11	rho guanine nucleotide exchange factor 11	RhoGEF2
0.000188607	0.473609	0.847	0.667	1	0	LOC5578107	RNA-binding protein 24-A	RNA-binding protein 24-A	CG12288;mod
0.000196086	0.632755	0.806	0.674	1	0	LOC110681150	enolase-phosphatase E1	enolase-phosphatase E1	CG12173
0.000200542	0.707129	0.708	0.45	1	0	LOC5571100	uncharacterized LOC5571100	uncharacterized LOC5571100	CG13532
0.000217395	0.886518	0.625	0.372	1	0	LOC5577712	protein lethal(2)essential for life	protein lethal(2)essential for life	NA
0.000221059	0.608805	1	0.984	1	0	LOC5569968	protein scylla	protein scylla	scyl;chrb
0.000248584	0.588216	0.861	0.798	1	0	LOC110674011	headcase protein-like	headcase protein-like	hdc
0.000254223	0.602151	0.722	0.55	1	0	LOC5569696	protein wntless	protein wntless	wls
0.00032715	0.715478	0.625	0.357	1	0	LOC5565213	transmembrane and TPR repeat-containing protein 1	transmembrane and TPR repeat-containing protein 1	NA
0.000328621	0.509993	0.847	0.636	1	0	LOC5579310	prominin-like protein	prominin-like protein	promL;CG45067
0.000334312	0.344425	0.583	0.349	1	0	LOC5578119	carboxy-terminal domain RNA polymerase II polypeptide A small phosphatase 1	carboxy-terminal domain RNA polymerase II polypeptide A small phosphatase 1	hzg
0.000368193	0.47585	0.944	0.814	1	0	LOC5573065	AN1-type zinc finger protein 6	AN1-type zinc finger protein 6	CG45050
0.000393294	0.350897	0.681	0.434	1	0	LOC5565839	60S acidic ribosomal protein P1	60S acidic ribosomal protein P1	RpLP1
0.000409427	1.28197	0.667	0.512	1	0	LOC5568493	protein sax-3	protein sax-3	NA
0.000417332	0.476467	0.861	0.729	1	0	LOC5571049	tyrosine-protein kinase Abl	tyrosine-protein kinase Abl	Abl
0.000418212	0.633364	0.847	0.682	1	0	LOC5575982	uncharacterized LOC5575982	uncharacterized LOC5575982	NA
0.000523669	1.0427	0.639	0.442	1	0	LOC5579824	microtubule-associated protein futsch	microtubule-associated protein futsch	NA
0.000544002	0.523274	0.819	0.667	1	0	LOC5571211	uncharacterized LOC5571211	uncharacterized LOC5571211	CG31998
0.000794814	0.455166	0.889	0.806	1	0	LOC5566516	YEATS domain-containing protein 2	YEATS domain-containing protein 2	NA
0.000806972	0.397256	0.944	0.915	1	0	LOC23687450	RNA-binding protein Rsf1	RNA-binding protein Rsf1	Rsf1
0.000809772	0.377352	0.819	0.667	1	0	LOC23687431	mucin-5AC	mucin-5AC	CG11873
0.000866637	0.413665	0.847	0.721	1	0	LOC5572452	uncharacterized LOC5572452	uncharacterized LOC5572452	CG9919
0.000969809	0.400402	0.819	0.69	1	0	LOC5569340	leukocyte receptor cluster member 8 homolog	leukocyte receptor cluster member 8 homolog	NA
0.00108179	0.385027	0.583	0.372	1	0	LOC5565309	cyclin-dependent kinase 5 activator 1	cyclin-dependent kinase 5 activator 1	Cdk5alpha
0.0011217	0.544326	0.917	0.705	1	0	LOC5568949	uncharacterized LOC5568949	uncharacterized LOC5568949	CG6024
0.00112347	0.386568	0.931	0.853	1	0	LOC110679171	uncharacterized LOC110679171	uncharacterized LOC110679171	Smr
0.00113872	0.640936	0.583	0.411	1	0	LOC5570714	transmembrane protein 47	transmembrane protein 47	CG45049
0.00117614	0.529007	0.847	0.651	1	0	LOC5572358	uncharacterized LOC5572358	uncharacterized LOC5572358	dmpd
0.00124263	0.444677	0.681	0.496	1	0	LOC5577042	uncharacterized LOC5577042	uncharacterized LOC5577042	DIP1
0.00130469	0.352102	0.917	0.829	1	0	LOC5568436	eukaryotic translation initiation factor 3 subunit G	eukaryotic translation initiation factor 3 subunit G	eIF3g1;eIF3g2
0.00130925	0.498632	0.5	0.287	1	0	LOC5579210	protein naked cuticle homolog	protein naked cuticle homolog	nkd
0.00131489	0.404427	0.514	0.287	1	0	LOC5568868	myb-like protein A	myb-like protein A	CG12851
0.00139025	0.461593	0.694	0.55	1	0	LOC5578828	uncharacterized LOC5578828	uncharacterized LOC5578828	NA
0.00139226	0.647959	0.653	0.45	1	0	LOC5564628	homeobox protein PKNOX1	homeobox protein PKNOX1	NA
0.00147222	0.390326	0.944	0.853	1	0	LOC5570335	Y-box factor homolog	Y-box factor homolog	yps
0.00163997	0.47733	0.931	0.891	1	0	LOC5569180	cAMP-responsive element-binding protein-like 2	cAMP-responsive element-binding protein-like 2	REPTOR-BP
0.00167774	0.396277	0.639	0.45	1	0	LOC5576650	stress-associated endoplasmic reticulum protein 2	stress-associated endoplasmic reticulum protein 2	NA
0.00171398	0.371448	0.861	0.667	1	0	LOC23687805	spidroin-2	spidroin-2	NA
0.00171823	0.529081	0.583	0.38	1	0	LOC5566382	breast cancer anti-estrogen resistance protein 3	breast cancer anti-estrogen resistance protein 3	CG9098
0.00176991	0.42056	0.556	0.372	1	0	LOC5575158	class E basic helix-loop-helix protein 23	class E basic helix-loop-helix protein 23	Oli
0.00197293	0.43836	0.556	0.372	1	0	LOC5577744	SLIT-ROBO Rho GTPase-activating protein 1	SLIT-ROBO Rho GTPase-activating protein 1	NA
0.00199556	0.34509	0.972	0.915	1	0	LOC5577723	eukaryotic initiation factor 4A	eukaryotic initiation factor 4A	eIF4A
0.0020463	0.503501	0.597	0.395	1	0	LOC5575378	uncharacterized LOC5575378	uncharacterized LOC5575378	gogo
0.0021427	0.349729	0.597	0.395	1	0	LOC5573842	protein enabled	protein enabled	ena
0.00218832	0.395049	0.514	0.318	1	0	LOC5574064	importin subunit alpha-6	importin subunit alpha-6	Kap-alpha1
0.00227695	0.478704	0.625	0.419	1	0	LOC110676176	NA	NA	NA
0.00246798	0.421562	0.639	0.442	1	0	LOC5574532	protein spitz	protein spitz	grk
0.00248752	0.39389	0.806	0.62	1	0	LOC5577246	tyrosine-protein phosphatase 99A	tyrosine-protein phosphatase 99A	Ptp99A
0.00248867	0.423689	0.597	0.38	1	0	LOC5564842	uncharacterized LOC5564842	uncharacterized LOC5564842	RhoGAP92B
0.002505	0.32404	0.889	0.752	1	0	LOC5572648	ski oncogene	ski oncogene	NA
0.00300017	0.435094	0.569	0.388	1	0	LOC5578753	diphosphoinositol polyphosphate phosphohydrolase 1	diphosphoinositol polyphosphate phosphohydrolase 1	Aps
0.00300041	0.362359	0.528	0.302	1	0	LOC110678020	latrophilin-like protein LAT-2	latrophilin-like protein LAT-2	NA
0.00304308	0.510763	0.611	0.426	1	0	LOC5566803	rap guanine nucleotide exchange factor 2	rap guanine nucleotide exchange factor 2	PDZ-GEF
0.00306287	0.424395	0.736	0.512	1	0	LOC5569737	tyrosine-protein kinase-like otk	tyrosine-protein kinase-like otk	otk;otk2
0.00325575	0.356702	0.708	0.496	1	0	LOC5565829	palmitoyltransferase ZDHHC23	palmitoyltransferase ZDHHC23	GABPI
0.00335455	0.337044	0.528	0.341	1	0	LOC110675397	uncharacterized LOC110675397	uncharacterized LOC110675397	shn
0.00345561	0.404681	0.722	0.612	1	0	LOC5572640	prefoldin subunit 1	prefoldin subunit 1	Pfdn1
0.00371707	0.803119	0.722	0.597	1	0	LOC5572676	homeotic protein antennapedia	homeotic protein antennapedia	Antp
0.00388249	0.37929	0.903	0.791	1	0	LOC5576927	homeobox protein extradenticle	homeobox protein extradenticle	exd
0.00393457	0.792694	0.653	0.504	1	0	LOC5569913	serine-rich adhesin for platelets	serine-rich adhesin for platelets	NA
0.00412794	0.766703	0.653	0.419	1	0	LOC5578544	uncharacterized LOC5578544	uncharacterized LOC5578544	NA
0.0041411	0.765498	0.569	0.372	1	0	LOC5575117	peroxidasin	peroxidasin	Pxn
0.00433169	0.465692	0.583	0.38	1	0	LOC5569846	glutamate receptor 1	glutamate receptor 1	GluRIA;GluRIB
0.00449367	0.865149	0.611	0.481	1	0	LOC5570618	broad-complex core protein isoforms 1/2/3/4/5	broad-complex core protein isoforms 1/2/3/4/5	NA
0.00525708	0.464784	0.889	0.822	1	0	LOC5569488	protein tiptop	protein tiptop	tsh;tio
0.00535823	0.483269	0.667	0.512	1	0	LOC5568927	nipped-B protein	nipped-B protein	Nipped-B
0.0055552	0.453257	0.625	0.465	1	0	LOC5565932	endoplasmic reticulum aminopeptidase 2	endoplasmic reticulum aminopeptidase 2	CG4467
0.00583175	0.354025	0.514	0.349	1	0	LOC5565143	adenylyltransferase and sulfurtransferase MOCS3	adenylyltransferase and sulfurtransferase MOCS3	Uba4
0.00584051	0.360304	0.611	0.434	1	0	LOC5578803	furin-like protease 1	furin-like protease 1	Fur1
0.0058731	0.455924	0.625	0.434	1	0	LOC5576646	uncharacterized LOC5576646	uncharacterized LOC5576646	CG33144
0.00629215	0.396989	0.681	0.496	1	0	LOC5576570	serine-arginine protein 55	serine-arginine protein 55	NA
0.00634516	0.332694	0.556	0.419	1	0	LOC5571930	transaldolase	transaldolase	Taldo
0.00681066	0.358104	0.653	0.45	1	0	LOC5575744	oxysterol-binding protein-related protein 2	oxysterol-binding protein-related protein 2	CG3860
0.00681668	0.441719	0.583	0.442	1	0	LOC5564246	syntaxin-6	syntaxin-6	Syx6
0.006899	0.400378	0.639	0.496	1	0	LOC5572484	probable ubiquitin carboxyl-terminal hydrolase FAF	probable ubiquitin carboxyl-terminal hydrolase FAF	faf
0.00699617	0.428643	0.583	0.419	1	0	LOC5579293	uncharacterized LOC5579293	uncharacterized LOC5579293	cic
0.00715331	0.70061	0.681	0.519	1	0	LOC5569395	homeobox protein cut	homeobox protein cut	ct
0.00717034	0.440412	0.625	0.473	1	0	LOC5564391	dolichyl-diphosphooligosaccharide--protein glycosyltransferase subunit STT3A	dolichyl-diphosphooligosaccharide--protein glycosyltransferase subunit STT3A	Stt3A
0.00774462	0.3637	0.889	0.744	1	0	LOC23687811	CREB-binding protein	CREB-binding protein	nej
0.00814424	0.322614	0.861	0.806	1	0	LOC5577655	titin	titin	CG1647
0.00874825	0.481794	0.708	0.519	1	0	LOC5573338	protein groucho	protein groucho	gro
0.0087649	0.644526	0.556	0.38	1	0	LOC5577710	protein lethal(2)essential for life	protein lethal(2)essential for life	NA
0.00898621	0.340705	0.792	0.643	1	0	LOC5566966	BUB3-interacting and GLEBS motif-containing protein ZNF207	BUB3-interacting and GLEBS motif-containing protein ZNF207	NA
0.00944611	0.4464	0.653	0.488	1	0	LOC5576331	nephrin	nephrin	side-VIII
0.00946554	0.500719	0.819	0.682	1	0	LOC5566763	protein argonaute-2	protein argonaute-2	AGO1
0.00972161	0.426498	0.847	0.597	1	0	LOC5579528	innexin shaking-B	innexin shaking-B	shakB
1.04579e-11	0.761196	0.537	0.088	1.32606e-07	1	LOC5572094	kin of IRRE-like protein 1	kin of IRRE-like protein 1	sns
1.17334e-11	1.68067	0.976	0.725	1.48779e-07	1	LOC5578376	protein tramtrack	protein tramtrack	mamo
1.29759e-11	1.44693	0.951	0.456	1.64534e-07	1	LOC5566265	ecdysone-induced protein 74EF	ecdysone-induced protein 74EF	Eip74EF
1.34311e-11	1.3996	1	0.931	1.70307e-07	1	LOC5567031	fructose-bisphosphate aldolase	fructose-bisphosphate aldolase	Ald2;Ald1
3.67713e-11	1.2019	1	0.644	4.6626e-07	1	LOC5575983	myc protein	myc protein	Myc
1.12035e-10	1.02479	0.854	0.344	1.4206e-06	1	LOC5568595	dual specificity protein phosphatase Mpk3	dual specificity protein phosphatase Mpk3	Mkp3
7.47162e-10	0.810111	0.707	0.225	9.47402e-06	1	LOC5578104	regulator of microtubule dynamics protein 1	regulator of microtubule dynamics protein 1	NA
7.73576e-10	0.812399	0.976	0.831	9.80895e-06	1	LOC5564053	protein stunted	protein stunted	ATPsynepsilonL;sun
1.24213e-09	0.863422	0.902	0.35	1.57502e-05	1	LOC5565997	probable nuclear hormone receptor HR3	probable nuclear hormone receptor HR3	NA
1.29803e-09	0.702492	0.659	0.175	1.6459e-05	1	LOC5573465	LDLR chaperone boca	LDLR chaperone boca	boca
4.20315e-09	1.02143	0.78	0.238	5.32959e-05	1	LOC5579849	hormone receptor 4	hormone receptor 4	Hr4
4.69472e-09	0.752543	0.805	0.312	5.9529e-05	1	LOC5576864	mitochondrial import inner membrane translocase subunit TIM44	mitochondrial import inner membrane translocase subunit TIM44	CG11779
2.10707e-08	1.36219	0.951	0.588	0.000267177	1	LOC5580055	leucine-rich repeat flightless-interacting protein 2	leucine-rich repeat flightless-interacting protein 2	CG8578
2.14504e-08	0.989323	0.878	0.537	0.000271991	1	LOC5566513	6-phosphofructo-2-kinase/fructose-2,6-bisphosphatase 1	6-phosphofructo-2-kinase/fructose-2,6-bisphosphatase 1	NA
2.89534e-08	0.559106	0.561	0.144	0.000367129	1	LOC110673993	ankyrin repeat domain-containing protein 39	ankyrin repeat domain-containing protein 39	CG44001
3.5028e-08	1.15981	0.854	0.4	0.000444155	1	LOC5580164	large neutral amino acids transporter small subunit 1	large neutral amino acids transporter small subunit 1	CG1607
3.71217e-08	0.693214	0.707	0.25	0.000470703	1	LOC5564353	glycogen [starch] synthase	glycogen [starch] synthase	GlyS
5.18341e-08	0.474346	0.512	0.119	0.000657256	1	LOC5570085	uncharacterized LOC5570085	uncharacterized LOC5570085	NA
5.94832e-08	0.83243	0.927	0.594	0.000754247	1	LOC5578729	acyl-CoA-binding protein	acyl-CoA-binding protein	NA
7.62245e-08	0.872849	0.927	0.494	0.000966526	1	LOC5579975	peptidyl-alpha-hydroxyglycine alpha-amidating lyase 2	peptidyl-alpha-hydroxyglycine alpha-amidating lyase 2	Pal2
8.41773e-08	1.06053	0.707	0.3	0.00106737	1	LOC110678350	NA	NA	NA
9.06006e-08	0.810061	0.976	0.75	0.00114882	1	LOC5567364	RNA polymerase II elongation factor Ell	RNA polymerase II elongation factor Ell	Su(Tpl)
1.3052e-07	0.854758	0.78	0.325	0.00165499	1	LOC5575846	nucleolin	nucleolin	NA
1.33345e-07	0.568914	0.902	0.45	0.00169081	1	LOC5577375	uncharacterized LOC5577375	uncharacterized LOC5577375	CG32544
1.33969e-07	0.908859	0.951	0.731	0.00169872	1	LOC5569135	ecdysone-inducible protein E75	ecdysone-inducible protein E75	NA
1.57258e-07	0.493241	0.683	0.225	0.00199404	1	LOC110680817	kinesin-like protein KIF3A	kinesin-like protein KIF3A	Klp64D
1.68753e-07	0.73419	0.976	0.562	0.00213978	1	LOC5577193	46 kDa FK506-binding nuclear protein	46 kDa FK506-binding nuclear protein	Fkbp39
2.35911e-07	0.736781	0.951	0.794	0.00299135	1	LOC5569237	NA	NA	NA
2.78995e-07	0.670687	0.732	0.281	0.00353766	1	LOC5573623	1,4-alpha-glucan-branching enzyme	1,4-alpha-glucan-branching enzyme	AGBE
2.93202e-07	0.512189	0.537	0.156	0.0037178	1	LOC5566725	UTP--glucose-1-phosphate uridylyltransferase	UTP--glucose-1-phosphate uridylyltransferase	UGP
3.88866e-07	0.630988	0.927	0.394	0.00493082	1	LOC5570501	peptidylglycine alpha-hydroxylating monooxygenase	peptidylglycine alpha-hydroxylating monooxygenase	Phm
4.19391e-07	0.756269	0.902	0.519	0.00531787	1	LOC5571130	uncharacterized LOC5571130	uncharacterized LOC5571130	Fie
4.60932e-07	0.811121	0.878	0.425	0.00584462	1	LOC5565774	phosphoglycerate kinase	phosphoglycerate kinase	Pgk
5.5539e-07	0.885997	0.854	0.469	0.00704235	1	LOC5567097	uridine phosphorylase 1	uridine phosphorylase 1	CG6330
5.58116e-07	0.704973	1	0.856	0.00707691	1	LOC5575898	cytochrome c oxidase subunit 7C	cytochrome c oxidase subunit 7C	NA
6.67825e-07	0.717685	0.634	0.219	0.00846802	1	LOC5565246	putative glutamate synthase [NADPH]	putative glutamate synthase [NADPH]	CG9674
6.967e-07	1.19079	0.634	0.244	0.00883415	1	LOC5576162	somatostatin receptor type 2	somatostatin receptor type 2	NA
8.52816e-07	0.569834	0.756	0.306	0.0108137	1	LOC5564056	cystathionine gamma-lyase	cystathionine gamma-lyase	Eip55E
9.47934e-07	0.576635	1	0.762	0.0120198	1	LOC5566917	receptor-type tyrosine-protein phosphatase-like N	receptor-type tyrosine-protein phosphatase-like N	IA-2
1.02955e-06	0.77186	0.878	0.481	0.0130547	1	LOC5570159	UMP-CMP kinase	UMP-CMP kinase	Dak1
1.13848e-06	0.733297	0.756	0.319	0.0144359	1	LOC5567620	glycogen-binding subunit 76A	glycogen-binding subunit 76A	NA
1.32642e-06	0.702317	0.927	0.65	0.016819	1	LOC5564878	cytochrome c-2	cytochrome c-2	NA
1.35198e-06	0.342584	0.537	0.15	0.0171431	1	LOC110680493	NA	NA	NA
1.47498e-06	0.665147	0.659	0.294	0.0187027	1	LOC5574331	mannose-6-phosphate isomerase	mannose-6-phosphate isomerase	Mpi
1.50698e-06	0.872698	0.927	0.787	0.0191085	1	LOC110675820	vesicle-associated membrane protein 2	vesicle-associated membrane protein 2	nSyb
1.64832e-06	0.885506	0.951	0.806	0.0209007	1	LOC5580166	triosephosphate isomerase	triosephosphate isomerase	Tpi
1.78635e-06	0.649773	0.707	0.312	0.0226509	1	LOC5574649	vitamin K epoxide reductase complex subunit 1	vitamin K epoxide reductase complex subunit 1	Vkor
1.80611e-06	0.837322	0.976	0.838	0.0229015	1	LOC23687404	glyceraldehyde-3-phosphate dehydrogenase 1	glyceraldehyde-3-phosphate dehydrogenase 1	Gapdh1;Gapdh2
1.88227e-06	0.45835	0.634	0.212	0.0238672	1	LOC5576560	RNA-binding protein 34	RNA-binding protein 34	NA
2.40131e-06	0.567574	0.537	0.175	0.0304486	1	LOC5575684	thioredoxin-related transmembrane protein 2 homolog	thioredoxin-related transmembrane protein 2 homolog	CG11007
2.45766e-06	0.594607	0.585	0.206	0.0311631	1	LOC5578822	phosphatidylinositol-binding clathrin assembly protein LAP	phosphatidylinositol-binding clathrin assembly protein LAP	lap
2.5988e-06	0.934962	0.927	0.644	0.0329528	1	LOC5565629	pyruvate kinase	pyruvate kinase	PyK
2.659e-06	0.795909	0.927	0.65	0.0337161	1	LOC5570233	malate dehydrogenase	malate dehydrogenase	CG10749;CG10748;Mdh2
2.76914e-06	0.381833	0.634	0.231	0.0351128	1	LOC5569118	pyruvate dehydrogenase (acetyl-transferring) kinase	pyruvate dehydrogenase (acetyl-transferring) kinase	Pdk
2.91277e-06	0.485846	0.61	0.212	0.0369339	1	LOC5569239	2,3-bisphosphoglycerate-dependent phosphoglycerate mutase	2,3-bisphosphoglycerate-dependent phosphoglycerate mutase	CG7059
3.033e-06	0.552183	0.976	0.906	0.0384584	1	LOC5570050	eukaryotic translation initiation factor 5	eukaryotic translation initiation factor 5	eIF5
3.51989e-06	0.481214	0.732	0.306	0.0446322	1	LOC5573765	probable G-protein coupled receptor 52	probable G-protein coupled receptor 52	DopEcR
3.65805e-06	0.342826	0.561	0.194	0.046384	1	LOC5566529	pre-mRNA-processing factor 19	pre-mRNA-processing factor 19	Prp19
3.74601e-06	0.694792	0.805	0.512	0.0474995	1	LOC23687841	nucleolar protein 56	nucleolar protein 56	NA
3.95132e-06	0.548517	0.585	0.212	0.0501028	1	LOC5573727	gamma-aminobutyric acid receptor subunit beta-like	gamma-aminobutyric acid receptor subunit beta-like	Lcch3
5.0075e-06	0.584807	0.829	0.45	0.0634951	1	LOC5578184	H/ACA ribonucleoprotein complex subunit 2-like protein	H/ACA ribonucleoprotein complex subunit 2-like protein	NHP2
6.32227e-06	0.75314	0.659	0.294	0.0801664	1	LOC5573222	uncharacterized LOC5573222	uncharacterized LOC5573222	CG32225
6.50188e-06	0.473317	0.561	0.188	0.0824438	1	LOC5573845	transmembrane protein 53-B	transmembrane protein 53-B	CG8245
6.89613e-06	0.448202	0.683	0.281	0.0874429	1	LOC5574516	phosphate carrier protein	phosphate carrier protein	NA
6.96842e-06	0.447283	0.756	0.35	0.0883595	1	LOC5571011	RNA polymerase II transcriptional coactivator	RNA polymerase II transcriptional coactivator	Ssb-c31a
7.28524e-06	0.643435	0.902	0.531	0.0923769	1	LOC5564117	peroxiredoxin 1	peroxiredoxin 1	Jafrac1;CG6888
7.43685e-06	0.463819	0.732	0.306	0.0942992	1	LOC5574192	probable E3 ubiquitin-protein ligase HERC2	probable E3 ubiquitin-protein ligase HERC2	HERC2
7.59434e-06	0.54981	0.951	0.812	0.0962962	1	LOC5571735	cytochrome c oxidase subunit 6C-2	cytochrome c oxidase subunit 6C-2	cype
8.25751e-06	0.579759	0.805	0.344	0.104705	1	LOC5577095	glucose-6-phosphate isomerase	glucose-6-phosphate isomerase	Pgi
8.35838e-06	0.599954	0.756	0.381	0.105984	1	LOC5575011	choline-phosphate cytidylyltransferase B	choline-phosphate cytidylyltransferase B	Pcyt2;Pcyt1
8.39164e-06	0.535996	0.683	0.281	0.106406	1	LOC110678376	RNA-binding protein rsd1-like	RNA-binding protein rsd1-like	NA
8.40755e-06	0.718283	0.951	0.75	0.106608	1	LOC5569566	cytochrome c oxidase subunit 7A	cytochrome c oxidase subunit 7A	COX7A
8.80548e-06	0.500584	0.829	0.438	0.111654	1	LOC5571080	V-type proton ATPase catalytic subunit A	V-type proton ATPase catalytic subunit A	Vha68-1;Vha68-2
8.98267e-06	0.592436	0.683	0.312	0.1139	1	LOC5573431	facilitated trehalose transporter Tret1	facilitated trehalose transporter Tret1	NA
9.33257e-06	0.609264	0.951	0.919	0.118337	1	LOC5576170	nucleoside diphosphate kinase	nucleoside diphosphate kinase	awd
9.40738e-06	0.757832	0.976	0.781	0.119286	1	LOC5573964	V-type proton ATPase subunit e 2	V-type proton ATPase subunit e 2	VhaM9.7-b;VhaM9.7-d;VhaM9.7-a;VhaM9.7-c
1.00616e-05	0.568569	0.829	0.481	0.127582	1	LOC5573401	NA	NA	NA
1.03357e-05	0.476247	0.634	0.25	0.131057	1	LOC5572668	adenosine kinase	adenosine kinase	Ady43A
1.09502e-05	0.55	0.585	0.225	0.138848	1	LOC5576835	V-type proton ATPase subunit G	V-type proton ATPase subunit G	Vha13
1.21598e-05	0.659395	0.951	0.863	0.154187	1	LOC5566092	cytochrome c oxidase subunit 4 isoform 1	cytochrome c oxidase subunit 4 isoform 1	COX4L;COX4
1.25235e-05	0.599082	0.537	0.188	0.158798	1	LOC110674153	heat shock protein 70 A1-like	heat shock protein 70 A1-like	Hsp70Bb;Hsp68;Hsp70Aa;Hsp70Bbb;Hsp70Ba;Hsp70Ab;Hsp70Bc
1.26502e-05	0.685344	0.854	0.556	0.160405	1	LOC5575848	V-type proton ATPase 21 kDa proteolipid subunit	V-type proton ATPase 21 kDa proteolipid subunit	VhaPPA1-1
1.27057e-05	0.493486	0.902	0.481	0.161108	1	LOC5564962	NADH dehydrogenase [ubiquinone] 1 alpha subcomplex subunit 8	NADH dehydrogenase [ubiquinone] 1 alpha subcomplex subunit 8	ND-19
1.29981e-05	0.665319	0.976	0.706	0.164816	1	LOC5569005	protein ROP	protein ROP	Rop
1.36587e-05	1.95201	0.732	0.438	0.173192	1	LOC5577711	protein lethal(2)essential for life	protein lethal(2)essential for life	NA
1.4082e-05	0.578415	0.902	0.863	0.17856	1	LOC5576107	ATP synthase-coupling factor 6	ATP synthase-coupling factor 6	ATPsynCF6L;ATPsynCF6
1.4929e-05	0.629318	0.805	0.406	0.1893	1	LOC5564661	uncharacterized LOC5564661	uncharacterized LOC5564661	CG14312
1.67695e-05	0.496031	0.878	0.425	0.212638	1	LOC5579062	guanine nucleotide-binding protein subunit beta-1	guanine nucleotide-binding protein subunit beta-1	Gbeta13F
1.69334e-05	0.607445	0.927	0.856	0.214716	1	LOC5571609	uncharacterized LOC5571609	uncharacterized LOC5571609	gom
1.76104e-05	0.655628	0.902	0.819	0.223299	1	LOC5565701	cytochrome c oxidase subunit 5A	cytochrome c oxidase subunit 5A	COX5A
1.8387e-05	0.725988	0.927	0.669	0.233147	1	LOC5565368	metallo-beta-lactamase domain-containing protein 1	metallo-beta-lactamase domain-containing protein 1	CG9117
1.84485e-05	0.731033	0.78	0.438	0.233926	1	LOC5572366	endophilin-B1	endophilin-B1	EndoB
1.85826e-05	0.516649	0.854	0.55	0.235627	1	LOC5573227	protein anon-73B1	protein anon-73B1	NA
2.06302e-05	0.327772	0.634	0.262	0.261591	1	LOC5569505	zinc finger CCCH domain-containing protein 11A	zinc finger CCCH domain-containing protein 11A	NA
2.06634e-05	0.401263	0.854	0.537	0.262011	1	LOC5578538	NADH dehydrogenase [ubiquinone] iron-sulfur protein 4	NADH dehydrogenase [ubiquinone] iron-sulfur protein 4	ND-18
2.09759e-05	0.704299	0.927	0.55	0.265975	1	LOC5571882	transcriptional activator protein Pur-beta	transcriptional activator protein Pur-beta	Pur-alpha
2.109e-05	0.417739	0.585	0.231	0.267421	1	LOC5568183	epsilon-sarcoglycan	epsilon-sarcoglycan	Scgalpha
2.17295e-05	0.746329	0.854	0.519	0.27553	1	LOC5564047	iron-sulfur cluster assembly scaffold protein IscU	iron-sulfur cluster assembly scaffold protein IscU	IscU
2.1808e-05	0.364849	0.78	0.331	0.276525	1	LOC5575271	enoyl-CoA hydratase domain-containing protein 3	enoyl-CoA hydratase domain-containing protein 3	CG6984
2.22417e-05	0.838912	0.927	0.831	0.282025	1	LOC5567423	phosphoglycerate mutase 2	phosphoglycerate mutase 2	Pglym78
2.61828e-05	0.511493	0.805	0.419	0.331998	1	LOC5571976	coactosin-like protein	coactosin-like protein	CG6891
2.64773e-05	0.437392	0.561	0.206	0.335732	1	LOC5570312	small integral membrane protein 8	small integral membrane protein 8	CG32448
2.64988e-05	0.614451	0.902	0.525	0.336005	1	LOC5574816	V-type proton ATPase subunit F	V-type proton ATPase subunit F	Vha14-1
2.71341e-05	0.510495	0.537	0.188	0.344061	1	LOC5578946	uncharacterized LOC5578946	uncharacterized LOC5578946	NA
2.83166e-05	0.46283	0.707	0.331	0.359055	1	LOC5576841	endoplasmin	endoplasmin	Gp93
2.8845e-05	0.584632	0.756	0.388	0.365755	1	LOC5569014	dynamin	dynamin	shi
2.93253e-05	0.576515	1	0.819	0.371845	1	LOC5576630	syntaxin-1A	syntaxin-1A	Syx1A
2.94656e-05	0.475343	0.805	0.4	0.373624	1	LOC5564724	HIG1 domain family member 2A	HIG1 domain family member 2A	CG9921
3.06569e-05	0.351324	0.634	0.25	0.38873	1	LOC5580073	soma ferritin	soma ferritin	Fer2LCH
3.11746e-05	0.70238	0.902	0.637	0.395294	1	LOC5578267	ribonuclease kappa	ribonuclease kappa	RNASEK
3.13337e-05	0.60114	0.805	0.456	0.397311	1	LOC5578117	ATPase inhibitor mai-2	ATPase inhibitor mai-2	NA
3.35577e-05	0.554894	0.902	0.519	0.425512	1	LOC5580036	NADH dehydrogenase [ubiquinone] 1 beta subcomplex subunit 9	NADH dehydrogenase [ubiquinone] 1 beta subcomplex subunit 9	ND-B22
3.59195e-05	0.655907	0.951	0.887	0.45546	1	LOC5577630	cytochrome c oxidase subunit 6A2	cytochrome c oxidase subunit 6A2	levy
3.62257e-05	0.568488	0.951	0.869	0.459342	1	LOC5571186	cytochrome c oxidase subunit 6B1	cytochrome c oxidase subunit 6B1	CG18809
3.68678e-05	0.474821	0.585	0.25	0.467484	1	LOC5568365	NADP-dependent malic enzyme	NADP-dependent malic enzyme	Men-b
3.71904e-05	0.462519	0.78	0.375	0.471575	1	LOC5577132	potential E3 ubiquitin-protein ligase ariadne-1	potential E3 ubiquitin-protein ligase ariadne-1	ari-1
3.73213e-05	0.572606	0.512	0.188	0.473234	1	LOC5568567	uncharacterized LOC5568567	uncharacterized LOC5568567	dpr14
3.76232e-05	0.536124	0.585	0.238	0.477062	1	LOC110674709	inositol polyphosphate 1-phosphatase	inositol polyphosphate 1-phosphatase	Ipp
3.90088e-05	1.34473	0.707	0.35	0.494632	1	LOC5577707	protein lethal(2)essential for life	protein lethal(2)essential for life	NA
3.94017e-05	0.670402	0.829	0.412	0.499613	1	LOC5572699	ras-related protein Rab-8A	ras-related protein Rab-8A	RabX4
4.0066e-05	0.84132	0.756	0.388	0.508037	1	LOC110677894	B-cell lymphoma/leukemia 11B	B-cell lymphoma/leukemia 11B	CG9650
4.13797e-05	0.760308	0.78	0.45	0.524694	1	LOC5574731	uncharacterized LOC5574731	uncharacterized LOC5574731	vri
4.22387e-05	0.441941	0.61	0.262	0.535587	1	LOC5579901	10 kDa heat shock protein	10 kDa heat shock protein	CG11267;CG9920
4.3762e-05	0.349618	0.707	0.294	0.554902	1	LOC5571418	actin-related protein 2/3 complex subunit 5	actin-related protein 2/3 complex subunit 5	Arpc5
4.5343e-05	0.606197	0.512	0.206	0.57495	1	LOC5566632	vesicular inhibitory amino acid transporter	vesicular inhibitory amino acid transporter	VGAT
4.70989e-05	0.599394	0.976	0.644	0.597215	1	LOC5575585	disintegrin and metalloproteinase domain-containing protein 10	disintegrin and metalloproteinase domain-containing protein 10	kuz
4.89229e-05	0.355414	0.659	0.275	0.620343	1	LOC5575371	glycoprotein 3-alpha-L-fucosyltransferase A	glycoprotein 3-alpha-L-fucosyltransferase A	FucTA
4.9017e-05	0.323783	0.732	0.369	0.621536	1	LOC5569632	uncharacterized LOC5569632	uncharacterized LOC5569632	VhaAC45
5.02031e-05	0.542657	0.732	0.344	0.636575	1	LOC5575640	ER membrane protein complex subunit 7 homolog	ER membrane protein complex subunit 7 homolog	EMC7
5.23957e-05	0.565138	0.976	0.887	0.664377	1	LOC5571729	sushi	sushi	Hasp
5.43304e-05	0.587567	0.829	0.475	0.688909	1	LOC5578333	sprouty-related	sprouty-related	Spred
5.61991e-05	0.494357	0.732	0.381	0.712604	1	LOC5576587	nuclear nucleic acid-binding protein C1D	nuclear nucleic acid-binding protein C1D	NA
5.69831e-05	0.46521	1	0.963	0.722545	1	LOC5579795	cofilin/actin-depolymerizing factor homolog	cofilin/actin-depolymerizing factor homolog	tsr
5.83372e-05	0.443724	1	0.919	0.739715	1	LOC5566087	dnaJ homolog subfamily A member 1	dnaJ homolog subfamily A member 1	Droj2
5.88899e-05	0.546484	0.854	0.469	0.746724	1	LOC5577734	histone demethylase UTY	histone demethylase UTY	Utx
5.97141e-05	0.913669	0.732	0.369	0.757175	1	LOC5568679	J domain-containing protein	J domain-containing protein	jdp
6.26166e-05	0.373138	0.585	0.262	0.793979	1	LOC5573257	alpha-tocopherol transfer protein	alpha-tocopherol transfer protein	NA
6.57588e-05	0.384874	0.78	0.406	0.833821	1	LOC5567839	calreticulin	calreticulin	NA
6.76812e-05	0.552803	0.902	0.581	0.858198	1	LOC5574592	renin receptor	renin receptor	ATP6AP2
7.20569e-05	0.854665	0.829	0.488	0.913681	1	LOC5578718	homeobox protein abdominal-A homolog	homeobox protein abdominal-A homolog	abd-A
7.3579e-05	0.591092	0.537	0.231	0.932981	1	LOC110674116	NA	NA	NA
7.45161e-05	0.484073	0.829	0.462	0.944864	1	LOC5567709	ras-related protein Rab-3	ras-related protein Rab-3	Rab3
7.81062e-05	0.41036	0.756	0.406	0.990387	1	LOC5566687	uncharacterized LOC5566687	uncharacterized LOC5566687	Xbp1
7.88688e-05	0.375543	0.976	0.725	1	1	LOC5566059	cytochrome b-c1 complex subunit 8	cytochrome b-c1 complex subunit 8	UQCR-Q
8.26872e-05	0.51138	0.683	0.312	1	1	LOC5573011	phosphatidate cytidylyltransferase	phosphatidate cytidylyltransferase	Cds
8.32844e-05	0.343539	0.634	0.269	1	1	LOC5566865	GDP-fucose protein O-fucosyltransferase 1	GDP-fucose protein O-fucosyltransferase 1	O-fut1
8.32844e-05	0.328585	0.634	0.269	1	1	LOC5571419	dynamin-1-like protein	dynamin-1-like protein	Drp1
8.33219e-05	0.339007	1	0.988	1	1	LOC5568471	14-3-3 protein zeta	14-3-3 protein zeta	14-3-3zeta
8.74607e-05	0.325	0.585	0.238	1	1	LOC5566771	nuclear pore complex protein Nup50	nuclear pore complex protein Nup50	Nup50
9.51703e-05	0.516885	0.927	0.881	1	1	LOC5576353	cytochrome c oxidase subunit NDUFA4	cytochrome c oxidase subunit NDUFA4	ND-MLRQ
9.59941e-05	0.367893	0.707	0.356	1	1	LOC5577025	methyltransferase-like protein 6	methyltransferase-like protein 6	CG34195
9.78404e-05	0.398142	0.683	0.338	1	1	LOC5576975	pseudouridylate synthase 7 homolog	pseudouridylate synthase 7 homolog	Pus7
9.83973e-05	0.463777	0.78	0.375	1	1	LOC5571932	hexokinase type 2	hexokinase type 2	Hex-A
0.000104605	0.423104	0.61	0.275	1	1	LOC5579485	septin-4	septin-4	2023-09-04
0.000108162	0.488373	0.634	0.3	1	1	LOC5574432	GAS2-like protein pickled eggs	GAS2-like protein pickled eggs	pigs
0.000108233	0.406353	0.683	0.312	1	1	LOC5569159	zinc finger protein 260	zinc finger protein 260	Meics
0.000113567	0.576735	0.707	0.338	1	1	LOC5566044	uncharacterized protein DDB_G0271670	uncharacterized protein DDB_G0271670	CG12769
0.000122741	0.731549	0.878	0.512	1	1	LOC5575706	L-lactate dehydrogenase	L-lactate dehydrogenase	Ldh
0.000126047	0.414837	0.732	0.381	1	1	LOC5567495	clathrin light chain	clathrin light chain	Clc
0.000126344	0.5915	1	0.894	1	1	LOC5573862	sodium/potassium-transporting ATPase subunit beta-2	sodium/potassium-transporting ATPase subunit beta-2	nrv3
0.000127658	0.415777	0.829	0.431	1	1	LOC5570796	solute carrier family 35 member F5	solute carrier family 35 member F5	CG8195
0.000128491	0.555641	0.805	0.438	1	1	LOC5569590	zinc finger protein 706	zinc finger protein 706	CG18081;CG15715
0.000137508	0.428249	0.829	0.5	1	1	LOC5568633	peroxisomal multifunctional enzyme type 2	peroxisomal multifunctional enzyme type 2	Mfe2
0.000139955	0.400651	1	0.994	1	1	LOC5580239	calmodulin	calmodulin	Cam
0.00014598	0.595718	0.976	0.887	1	1	LOC5573531	ELAV-like protein 2	ELAV-like protein 2	NA
0.000146778	0.514297	0.61	0.288	1	1	LOC5566485	delta-1-pyrroline-5-carboxylate dehydrogenase	delta-1-pyrroline-5-carboxylate dehydrogenase	P5CDh1
0.000150653	0.411187	0.756	0.369	1	1	LOC110674796	39S ribosomal protein L32	39S ribosomal protein L32	mRpL32
0.000159415	0.513136	0.61	0.269	1	1	LOC5563984	probable 28S ribosomal protein S6	probable 28S ribosomal protein S6	mRpS6
0.000167302	0.774775	0.902	0.706	1	1	LOC110674150	heat shock protein 70 A1-like	heat shock protein 70 A1-like	Hsp70Bb;Hsp68;Hsp70Aa;Hsp70Bbb;Hsp70Ba;Hsp70Ab;Hsp70Bc
0.000169708	0.406373	0.683	0.362	1	1	LOC5572464	maf-like protein CPR_2112	maf-like protein CPR_2112	CG9515
0.00017334	0.513206	0.951	0.656	1	1	LOC5564895	ubiquitin-conjugating enzyme E2 N	ubiquitin-conjugating enzyme E2 N	ben
0.000188061	0.489339	0.805	0.406	1	1	LOC5564972	protein transport protein Sec61 subunit alpha	protein transport protein Sec61 subunit alpha	Sec61alpha
0.000199334	0.365305	0.732	0.344	1	1	LOC110676690	solute carrier family 41 member 1	solute carrier family 41 member 1	CG33181
0.000204508	0.508203	0.854	0.569	1	1	LOC5568453	insulin-like growth factor 2 mRNA-binding protein 1	insulin-like growth factor 2 mRNA-binding protein 1	Imp
0.000205204	0.418483	0.537	0.219	1	1	LOC5570915	U3 small nucleolar ribonucleoprotein protein MPP10	U3 small nucleolar ribonucleoprotein protein MPP10	CG13097
0.000205755	0.527181	0.927	0.713	1	1	LOC5571230	serine/threonine-protein phosphatase 2B catalytic subunit 3	serine/threonine-protein phosphatase 2B catalytic subunit 3	Pp2B-14D;CanA-14F;CanA1
0.000224003	0.492353	0.829	0.537	1	1	LOC5573990	NADH dehydrogenase [ubiquinone] iron-sulfur protein 3	NADH dehydrogenase [ubiquinone] iron-sulfur protein 3	ND-30
0.000227505	0.500369	0.732	0.369	1	1	LOC5577358	major facilitator superfamily domain-containing protein 6	major facilitator superfamily domain-containing protein 6	jef
0.00023464	0.43074	0.634	0.275	1	1	LOC5580002	JNK-interacting protein 1	JNK-interacting protein 1	Aplip1
0.000237832	0.404498	0.756	0.412	1	1	LOC5576060	apoptosis inhibitor 5 homolog	apoptosis inhibitor 5 homolog	cass
0.000240015	0.333839	0.537	0.231	1	1	LOC5568115	protein disulfide-isomerase TMX3	protein disulfide-isomerase TMX3	CG5027
0.000243876	0.540098	0.951	0.688	1	1	LOC5573481	uncharacterized LOC5573481	uncharacterized LOC5573481	CG2269
0.000248425	0.684271	1	0.956	1	1	LOC5575790	sodium/potassium-transporting ATPase subunit alpha	sodium/potassium-transporting ATPase subunit alpha	Atpalpha
0.000252501	0.346606	0.805	0.438	1	1	LOC5579227	thioredoxin domain-containing protein 17	thioredoxin domain-containing protein 17	cl
0.000252651	0.513958	0.829	0.525	1	1	LOC5577999	ATP synthase subunit beta	ATP synthase subunit beta	ATPsynbeta
0.000261348	0.494511	0.976	0.556	1	1	LOC5563900	guanine nucleotide-binding protein G(s) subunit alpha	guanine nucleotide-binding protein G(s) subunit alpha	Galphas
0.000263088	2.3086	0.61	0.369	1	1	LOC5575655	glutamate decarboxylase	glutamate decarboxylase	Gad1
0.00026354	0.50926	0.756	0.425	1	1	LOC5570208	40S ribosomal protein S12	40S ribosomal protein S12	tko
0.000264786	0.450817	0.829	0.462	1	1	LOC5564769	grpE protein homolog	grpE protein homolog	Roe1
0.000265992	0.428284	0.902	0.55	1	1	LOC5566642	protein roadkill	protein roadkill	NA
0.000268629	0.352678	0.61	0.269	1	1	LOC5566531	zinc finger protein 236	zinc finger protein 236	dati
0.000281301	0.712965	0.805	0.569	1	1	LOC5568880	V-type proton ATPase subunit G	V-type proton ATPase subunit G	NA
0.000284702	0.448079	0.659	0.344	1	1	LOC110679410	NA	NA	NA
0.000301716	0.614531	1	0.756	1	1	LOC5578456	acetylcholinesterase	acetylcholinesterase	NA
0.000302855	0.397049	0.537	0.231	1	1	LOC5576530	titin homolog	titin homolog	NA
0.000310964	0.348229	0.561	0.25	1	1	LOC5573937	calcium and integrin-binding protein 1	calcium and integrin-binding protein 1	NA
0.000344821	0.456297	0.634	0.312	1	1	LOC5566390	dystrobrevin beta	dystrobrevin beta	Dyb
0.000347781	0.565957	0.829	0.481	1	1	LOC5565354	sodium/potassium/calcium exchanger Nckx30C	sodium/potassium/calcium exchanger Nckx30C	Nckx30C
0.000349098	0.338675	0.61	0.281	1	1	LOC5569486	28S ribosomal protein S29	28S ribosomal protein S29	mRpS29
0.000349153	0.459928	0.756	0.456	1	1	LOC5575274	succinate--CoA ligase [ADP-forming] subunit beta	succinate--CoA ligase [ADP-forming] subunit beta	ScsbetaA
0.000378271	0.458	0.976	0.844	1	1	LOC5570318	heterogeneous nuclear ribonucleoprotein 27C	heterogeneous nuclear ribonucleoprotein 27C	Hrb27C
0.000379162	0.526112	0.902	0.731	1	1	LOC5571763	GTP-binding nuclear protein Ran	GTP-binding nuclear protein Ran	Ran
0.000380653	0.408427	0.732	0.388	1	1	LOC5568336	post-GPI attachment to proteins factor 2-like	post-GPI attachment to proteins factor 2-like	CG7990
0.000383267	0.40042	0.659	0.331	1	1	LOC5574245	cytoplasmic dynein 1 light intermediate chain 1	cytoplasmic dynein 1 light intermediate chain 1	Dlic
0.000385715	0.34481	0.878	0.481	1	1	LOC5574612	guanine nucleotide-binding protein-like 3 homolog	guanine nucleotide-binding protein-like 3 homolog	NA
0.000394955	0.342816	1	1	1	1	LOC5571937	zinc finger protein on ecdysone puffs	zinc finger protein on ecdysone puffs	Pep
0.000424111	0.490151	0.951	0.744	1	1	LOC5573885	ubiquitin-conjugating enzyme E2 G1	ubiquitin-conjugating enzyme E2 G1	Ubc87F
0.000426595	0.347883	0.512	0.206	1	1	LOC110675318	V-type proton ATPase subunit d 1	V-type proton ATPase subunit d 1	VhaAC39-1
0.000441853	0.329935	0.512	0.238	1	1	LOC5578763	39S ribosomal protein L13	39S ribosomal protein L13	mRpL13
0.000470773	0.55927	0.78	0.469	1	1	LOC5565891	serine palmitoyltransferase 2	serine palmitoyltransferase 2	lace
0.000485993	0.479952	0.805	0.5	1	1	LOC5574496	aspartate aminotransferase	aspartate aminotransferase	Got2
0.000497841	0.471516	0.732	0.381	1	1	LOC5567790	enolase-phosphatase E1-like	enolase-phosphatase E1-like	CG12173
0.000508045	0.426504	0.683	0.331	1	1	LOC5568840	regulator of G-protein signaling 17	regulator of G-protein signaling 17	Dhit
0.000509417	0.478277	0.756	0.419	1	1	LOC5568522	mediator of RNA polymerase II transcription subunit 19	mediator of RNA polymerase II transcription subunit 19	MED19
0.000515537	0.39825	0.854	0.662	1	1	LOC5565652	ras-related protein Rab-2A	ras-related protein Rab-2A	Rab2
0.000521874	0.361909	0.561	0.269	1	1	LOC110676304	39S ribosomal protein L16	39S ribosomal protein L16	mRpL16
0.000526025	0.330871	0.561	0.238	1	1	LOC5565497	nucleolar complex protein 2 homolog	nucleolar complex protein 2 homolog	CG9246
0.000530374	0.437339	0.927	0.562	1	1	LOC5571818	protein boule	protein boule	bol
0.000541623	0.544673	0.927	0.769	1	1	LOC5575718	V-type proton ATPase subunit E	V-type proton ATPase subunit E	Vha26
0.00056161	0.381061	0.854	0.581	1	1	LOC5570020	cytochrome b-c1 complex subunit 9	cytochrome b-c1 complex subunit 9	ox
0.000562504	0.720274	0.756	0.444	1	1	LOC5566288	RNA-binding protein Musashi homolog Rbp6	RNA-binding protein Musashi homolog Rbp6	Rbp6
0.00057645	0.524807	0.61	0.275	1	1	LOC5576998	myotubularin-related protein 8	myotubularin-related protein 8	CG3530
0.000578174	0.341968	0.805	0.444	1	1	LOC5572672	mitochondrial import inner membrane translocase subunit Tim23	mitochondrial import inner membrane translocase subunit Tim23	Tim23
0.000581861	0.632188	0.976	0.738	1	1	LOC110674148	heat shock protein 70 A1	heat shock protein 70 A1	Hsp70Bb;Hsp68;Hsp70Aa;Hsp70Bbb;Hsp70Ba;Hsp70Ab;Hsp70Bc
0.000583521	0.402376	0.854	0.606	1	1	LOC5566976	probable ATP-dependent RNA helicase pitchoune	probable ATP-dependent RNA helicase pitchoune	pit
0.000592781	0.38057	0.78	0.494	1	1	LOC5573394	NA	NA	NA
0.000597439	0.356933	0.683	0.338	1	1	LOC110676378	uncharacterized LOC110676378	uncharacterized LOC110676378	CG17193
0.000615992	0.358665	0.854	0.5	1	1	LOC5564477	leptin receptor gene-related protein	leptin receptor gene-related protein	CG30423
0.000631874	0.455278	0.537	0.256	1	1	LOC110678895	zinc finger CCHC domain-containing protein 10	zinc finger CCHC domain-containing protein 10	CG5516
0.000650085	0.418734	0.732	0.35	1	1	LOC5571563	F-BAR and double SH3 domains protein 2	F-BAR and double SH3 domains protein 2	nwk
0.000650104	0.376347	0.634	0.356	1	1	LOC5568828	probable NADH dehydrogenase [ubiquinone] 1 alpha subcomplex subunit 12	probable NADH dehydrogenase [ubiquinone] 1 alpha subcomplex subunit 12	ND-B17.2
0.000661123	0.380565	0.659	0.319	1	1	LOC5575382	TWiK family of potassium channels protein 7	TWiK family of potassium channels protein 7	CG42594
0.000667993	0.438256	0.927	0.6	1	1	LOC5570947	alpha-tubulin N-acetyltransferase	alpha-tubulin N-acetyltransferase	CG17003;Tat
0.000678239	0.431291	0.756	0.519	1	1	LOC5572600	putative peptidyl-prolyl cis-trans isomerase dodo	putative peptidyl-prolyl cis-trans isomerase dodo	dod
0.00069069	0.473978	0.902	0.65	1	1	LOC5573556	TRPL translocation defect protein 14	TRPL translocation defect protein 14	Ttd14
0.000695342	0.415554	0.878	0.637	1	1	LOC5572582	proteasome subunit alpha type-6	proteasome subunit alpha type-6	CG30382;Prosalpha1
0.000721011	0.410423	0.829	0.494	1	1	LOC5565637	26S proteasome non-ATPase regulatory subunit 13	26S proteasome non-ATPase regulatory subunit 13	Rpn9
0.00075473	0.431102	0.805	0.5	1	1	LOC5564768	transketolase-like protein 2	transketolase-like protein 2	CG8036;CG5103
0.000764729	0.632794	0.707	0.406	1	1	LOC5572845	hsp90 co-chaperone Cdc37	hsp90 co-chaperone Cdc37	Cdc37
0.000790977	0.579332	0.902	0.7	1	1	LOC5565405	heat shock protein 83	heat shock protein 83	Hsp83
0.000791737	1.657	0.707	0.462	1	1	LOC5578489	uncharacterized LOC5578489	uncharacterized LOC5578489	CG14989
0.000792436	0.40134	0.732	0.412	1	1	LOC5578082	NADH dehydrogenase [ubiquinone] 1 beta subcomplex subunit 1	NADH dehydrogenase [ubiquinone] 1 beta subcomplex subunit 1	NA
0.000794056	0.484156	0.976	0.9	1	1	LOC5565901	synaptotagmin 1	synaptotagmin 1	Syt1
0.000801146	0.364876	0.61	0.294	1	1	LOC5568312	UPF0489 protein C5orf22 homolog	UPF0489 protein C5orf22 homolog	MESR6
0.0008041	0.445639	0.927	0.694	1	1	LOC5565635	glutathione-specific gamma-glutamylcyclotransferase 1	glutathione-specific gamma-glutamylcyclotransferase 1	CG10365
0.000823293	0.348919	0.976	0.975	1	1	LOC5577719	profilin	profilin	chic
0.0008351	0.369569	0.854	0.6	1	1	LOC5575512	hsc70-interacting protein 1	hsc70-interacting protein 1	HIP-R;HIP
0.000889515	0.334374	0.634	0.338	1	1	LOC5566654	NADH dehydrogenase [ubiquinone] flavoprotein 2	NADH dehydrogenase [ubiquinone] flavoprotein 2	ND-24
0.000903465	0.454881	0.854	0.469	1	1	LOC5578015	b(0,+)-type amino acid transporter 1	b(0,+)-type amino acid transporter 1	sbm
0.00093472	0.401168	0.951	0.625	1	1	LOC5570794	TPPP family protein CG45057	TPPP family protein CG45057	ringer
0.000942772	0.405271	0.561	0.269	1	1	LOC110678383	glycoprotein endo-alpha-1,2-mannosidase	glycoprotein endo-alpha-1,2-mannosidase	CG14015
0.000949973	0.344087	0.78	0.5	1	1	LOC5564552	short coiled-coil protein homolog	short coiled-coil protein homolog	CG5934
0.000961532	0.512502	0.561	0.262	1	1	LOC110676408	uncharacterized LOC110676408	uncharacterized LOC110676408	NA
0.000992323	0.356696	0.634	0.338	1	1	LOC5571265	cytosolic non-specific dipeptidase	cytosolic non-specific dipeptidase	Cndp2
0.00101757	0.328395	0.976	0.9	1	1	LOC5579199	uncharacterized LOC5579199	uncharacterized LOC5579199	roh
0.0010268	0.481544	0.634	0.362	1	1	LOC5565051	26S proteasome regulatory subunit 10B	26S proteasome regulatory subunit 10B	Rpt4
0.0010305	0.400183	1	0.919	1	1	LOC23687721	elongation factor 1-alpha	elongation factor 1-alpha	eEF1alpha2
0.00106526	0.431006	0.683	0.381	1	1	LOC5567311	gamma-secretase subunit pen-2	gamma-secretase subunit pen-2	pen-2
0.00109416	0.320187	0.512	0.219	1	1	LOC5574132	protein OPI10 homolog	protein OPI10 homolog	CG13926
0.00114104	0.496031	0.976	0.644	1	1	LOC5568195	protein phosphatase 1 regulatory subunit 14B	protein phosphatase 1 regulatory subunit 14B	CG17124
0.00120415	0.426645	0.732	0.4	1	1	LOC5570063	transmembrane protein 256 homolog	transmembrane protein 256 homolog	CG4686;CG42395
0.00120646	0.326476	0.756	0.462	1	1	LOC5566751	UPF0729 protein AAEL015238	UPF0729 protein AAEL015238	CG18508
0.00120694	0.471852	0.537	0.238	1	1	LOC5564871	AP-2 complex subunit alpha	AP-2 complex subunit alpha	AP-2alpha
0.00124645	0.334839	0.634	0.338	1	1	LOC5574099	cAMP-dependent protein kinase type I regulatory subunit	cAMP-dependent protein kinase type I regulatory subunit	Pka-R1
0.00125439	0.387079	0.683	0.362	1	1	LOC5580205	dipeptidase 2	dipeptidase 2	CG5282
0.00128503	0.454132	0.659	0.362	1	1	LOC5575881	irregular chiasm C-roughest protein	irregular chiasm C-roughest protein	kirre;rst
0.0013048	0.638374	0.927	0.688	1	1	LOC5572184	ecdysone receptor	ecdysone receptor	EcR
0.00137219	0.374867	0.951	0.856	1	1	LOC5571571	S-phase kinase-associated protein 1	S-phase kinase-associated protein 1	SkpB
0.001381	0.703308	0.683	0.406	1	1	LOC5575664	uncharacterized LOC5575664	uncharacterized LOC5575664	beat-IIIc;beat-IIIa;beat-IIIb
0.00142322	0.431671	0.78	0.425	1	1	LOC5567515	putative sodium-dependent multivitamin transporter	putative sodium-dependent multivitamin transporter	CG32669;CG10444
0.0014453	0.325486	0.756	0.412	1	1	LOC5580320	zinc finger HIT domain-containing protein 1	zinc finger HIT domain-containing protein 1	CG31917
0.00145097	0.427653	0.878	0.656	1	1	LOC5568528	nuclear pore complex protein DDB_G0274915	nuclear pore complex protein DDB_G0274915	tyf
0.00150501	0.778176	1	0.919	1	1	LOC5569269	complexin	complexin	cpx
0.00153259	0.392229	0.732	0.456	1	1	LOC5578369	F-box-like/WD repeat-containing protein TBL1XR1	F-box-like/WD repeat-containing protein TBL1XR1	ebi
0.00156318	0.41646	0.878	0.575	1	1	LOC5566545	synaptogyrin	synaptogyrin	Syngr
0.00156447	0.488385	0.829	0.462	1	1	LOC110679354	roundabout homolog 1-like	roundabout homolog 1-like	CG7166
0.00156639	0.460247	0.976	0.775	1	1	LOC5565055	synaptosomal-associated protein 25	synaptosomal-associated protein 25	Snap24
0.00157274	0.340539	0.732	0.438	1	1	LOC5564541	protein NDRG3	protein NDRG3	MESK2
0.00158922	0.522059	0.537	0.25	1	1	LOC5567448	ras-related protein Rab6	ras-related protein Rab6	Rab6
0.00159222	0.386937	0.829	0.481	1	1	LOC110679353	heat shock 70 kDa protein cognate 5	heat shock 70 kDa protein cognate 5	Hsc70-5
0.00159369	0.348708	0.854	0.537	1	1	LOC5577369	probable isocitrate dehydrogenase [NAD] subunit alpha	probable isocitrate dehydrogenase [NAD] subunit alpha	Idh3a
0.00161085	0.375163	0.707	0.419	1	1	LOC5570382	YY1-associated factor 2	YY1-associated factor 2	RYBP
0.00162585	0.431766	0.537	0.269	1	1	LOC5573336	alkyldihydroxyacetonephosphate synthase	alkyldihydroxyacetonephosphate synthase	ADPS
0.00165917	0.339125	0.707	0.375	1	1	LOC5565921	glycogen phosphorylase	glycogen phosphorylase	GlyP
0.00168398	0.349789	0.659	0.381	1	1	LOC5577023	coiled-coil-helix-coiled-coil-helix domain-containing protein 10	coiled-coil-helix-coiled-coil-helix domain-containing protein 10	CG31007
0.00170787	0.473629	0.756	0.5	1	1	LOC5576103	uncharacterized LOC5576103	uncharacterized LOC5576103	CG11752
0.0017285	0.379283	0.805	0.525	1	1	LOC5564179	phosphatidylinositol transfer protein alpha isoform	phosphatidylinositol transfer protein alpha isoform	NA
0.00174397	0.322352	0.634	0.294	1	1	LOC23687919	carboxypeptidase D	carboxypeptidase D	svr
0.00177393	0.326462	0.854	0.581	1	1	LOC5577355	uncharacterized LOC5577355	uncharacterized LOC5577355	CG9034
0.00185825	0.412334	0.854	0.631	1	1	LOC5578796	cytochrome b-c1 complex subunit Rieske	cytochrome b-c1 complex subunit Rieske	RFeSP
0.00190872	0.392764	0.976	0.988	1	1	LOC5578243	60S ribosomal protein L23	60S ribosomal protein L23	RpL23
0.00202522	0.38206	0.951	0.725	1	1	LOC5574929	eukaryotic translation initiation factor 2 subunit 2	eukaryotic translation initiation factor 2 subunit 2	NA
0.0020881	0.356692	0.878	0.631	1	1	LOC5574814	endophilin-A	endophilin-A	EndoA
0.0021241	0.411502	0.878	0.694	1	1	LOC5575162	zinc-type alcohol dehydrogenase-like protein C1773.06c	zinc-type alcohol dehydrogenase-like protein C1773.06c	Drat
0.00213634	0.375125	0.537	0.262	1	1	LOC5567592	histone acetyltransferase type B catalytic subunit	histone acetyltransferase type B catalytic subunit	Hat1
0.00215371	0.408254	0.732	0.425	1	1	LOC5577071	AP-2 complex subunit mu	AP-2 complex subunit mu	AP-2mu
0.00219257	0.429512	0.78	0.444	1	1	LOC5573495	cyclin-Y-like protein 1	cyclin-Y-like protein 1	CycY
0.00235609	0.539849	0.976	0.744	1	1	LOC5578378	uncharacterized LOC5578378	uncharacterized LOC5578378	Trf2
0.00235713	0.37476	0.878	0.506	1	1	LOC5566057	protein kinase C-binding protein NELL2	protein kinase C-binding protein NELL2	NA
0.00237762	0.55774	0.951	0.631	1	1	LOC5574135	RIMS-binding protein 2	RIMS-binding protein 2	Rbp
0.00263742	0.346135	0.61	0.338	1	1	LOC5574439	ribosomal protein 63	ribosomal protein 63	CG14817
0.00266184	0.376972	0.61	0.369	1	1	LOC5570147	mitochondrial import inner membrane translocase subunit Tim13	mitochondrial import inner membrane translocase subunit Tim13	CG34132;Tim13;CG42302
0.00273519	0.372763	0.512	0.256	1	1	LOC5569924	uncharacterized LOC5569924	uncharacterized LOC5569924	CG12991
0.00292974	0.489836	0.805	0.519	1	1	LOC5572173	mitochondrial import receptor subunit TOM7 homolog	mitochondrial import receptor subunit TOM7 homolog	Tom7
0.00296923	0.3542	0.756	0.431	1	1	LOC5569294	uncharacterized LOC5569294	uncharacterized LOC5569294	NA
0.00305157	0.375294	0.829	0.512	1	1	LOC5564601	neuroendocrine convertase 2	neuroendocrine convertase 2	amon
0.0031438	0.323412	0.61	0.325	1	1	LOC110678287	DNA-binding protein K10	DNA-binding protein K10	fs(1)K10
0.00329383	0.395303	0.61	0.35	1	1	LOC5574633	mitochondrial glutamate carrier 1	mitochondrial glutamate carrier 1	GC1;GC2
0.00339073	0.341037	0.585	0.325	1	1	LOC5566222	LON peptidase N-terminal domain and RING finger protein 2	LON peptidase N-terminal domain and RING finger protein 2	CG32369
0.0035952	0.363012	0.61	0.331	1	1	LOC5569934	protein msta	protein msta	NA
0.0035953	0.545842	0.829	0.5	1	1	LOC5575947	uncharacterized LOC5575947	uncharacterized LOC5575947	jus
0.0036345	0.396204	0.585	0.319	1	1	LOC5564593	valine--tRNA ligase	valine--tRNA ligase	ValRS
0.00367584	0.405277	0.61	0.344	1	1	LOC5579902	tyrosine--tRNA ligase	tyrosine--tRNA ligase	TyrRS
0.00373986	0.536645	0.732	0.488	1	1	LOC5576584	serine-rich adhesin for platelets	serine-rich adhesin for platelets	fend
0.00385239	0.375335	0.78	0.444	1	1	LOC5568820	S-adenosylmethionine decarboxylase proenzyme	S-adenosylmethionine decarboxylase proenzyme	SamDC
0.00388292	0.366988	0.951	0.85	1	1	LOC5570867	G protein alpha o subunit	G protein alpha o subunit	Galphao
0.00403791	0.386144	0.585	0.288	1	1	LOC5569480	neuronal acetylcholine receptor subunit alpha-7	neuronal acetylcholine receptor subunit alpha-7	NA
0.00409261	0.597799	0.537	0.275	1	1	LOC110677735	LIM/homeobox protein Lhx5	LIM/homeobox protein Lhx5	Lim1
0.00409261	0.347832	0.537	0.275	1	1	LOC5565683	HEAT repeat-containing protein 3	HEAT repeat-containing protein 3	CG10286
0.00419848	0.420664	0.927	0.669	1	1	LOC110673999	synapse-associated protein of 47 kDa	synapse-associated protein of 47 kDa	Sap47
0.00419883	0.398081	0.683	0.444	1	1	LOC5571429	uncharacterized LOC5571429	uncharacterized LOC5571429	ND-B17
0.00456322	0.411156	0.61	0.338	1	1	LOC5571511	vesicle-fusing ATPase 1	vesicle-fusing ATPase 1	Nsf2;comt
0.00470863	0.370341	0.902	0.8	1	1	LOC5568078	ATP synthase subunit g	ATP synthase subunit g	ATPsynG
0.00497036	0.340518	0.634	0.381	1	1	LOC5569462	tubulin polyglutamylase TTLL5	tubulin polyglutamylase TTLL5	TTLL5
0.00510238	0.37172	0.561	0.312	1	1	LOC5580157	probable glutamine--tRNA ligase	probable glutamine--tRNA ligase	GlnRS
0.00561056	0.377851	0.732	0.394	1	1	LOC5574699	MOXD1 homolog 2	MOXD1 homolog 2	olf413
0.00590252	0.382662	0.854	0.594	1	1	LOC5571262	dnaJ homolog subfamily C member 5 homolog	dnaJ homolog subfamily C member 5 homolog	Csp
0.00629249	0.377094	0.634	0.369	1	1	LOC5575166	protein pigeon	protein pigeon	pigeon
0.00632651	0.538017	0.512	0.281	1	1	LOC5563924	octopamine receptor Oamb	octopamine receptor Oamb	Oamb
0.00660871	0.411575	0.561	0.294	1	1	LOC5578175	transcription factor grauzone	transcription factor grauzone	NA
0.00684617	0.758943	0.634	0.419	1	1	LOC5577712	protein lethal(2)essential for life	protein lethal(2)essential for life	NA
0.0069175	0.449186	0.951	0.806	1	1	LOC5568246	guanine nucleotide-binding protein subunit gamma-e	guanine nucleotide-binding protein subunit gamma-e	NA
0.00708896	0.328536	0.659	0.438	1	1	LOC5567494	mitochondrial import inner membrane translocase subunit Tim8	mitochondrial import inner membrane translocase subunit Tim8	Tim8
0.00715511	0.398213	0.927	0.662	1	1	LOC5571150	ATP synthase subunit gamma	ATP synthase subunit gamma	ATPsyngamma
0.00743577	0.346399	0.829	0.644	1	1	LOC5576658	probable ribosome biogenesis protein RLP24	probable ribosome biogenesis protein RLP24	RpL24-like
0.00749049	0.458434	0.756	0.481	1	1	LOC5563680	uncharacterized LOC5563680	uncharacterized LOC5563680	NA
0.00750047	0.673876	0.927	0.769	1	1	LOC110674151	heat shock protein 70 A1-like	heat shock protein 70 A1-like	Hsp70Bb;Hsp68;Hsp70Aa;Hsp70Bbb;Hsp70Ba;Hsp70Ab;Hsp70Bc
0.00761311	0.447482	0.634	0.375	1	1	LOC5579882	hemicentin-1	hemicentin-1	CG34353
0.00777319	0.354243	1	0.956	1	1	LOC110681514	nucleolin-like	nucleolin-like	NA
0.00793369	0.379222	0.561	0.3	1	1	LOC5577777	translocating chain-associated membrane protein 1	translocating chain-associated membrane protein 1	TRAM
0.00795954	0.380031	0.683	0.4	1	1	LOC5567530	tubulin-specific chaperone A	tubulin-specific chaperone A	NA
0.0081968	0.390899	0.512	0.281	1	1	LOC5566237	TOM1-like protein 2	TOM1-like protein 2	NA
0.00838628	0.40504	0.537	0.325	1	1	LOC5566804	caltractin	caltractin	CG31802;CG17493
0.00857741	0.321049	0.707	0.475	1	1	LOC5578343	H/ACA ribonucleoprotein complex subunit 4	H/ACA ribonucleoprotein complex subunit 4	Nop60B
0.00868433	0.356622	0.659	0.375	1	1	LOC5571016	SHC-transforming protein 4	SHC-transforming protein 4	Shc
0.00941486	0.353349	0.829	0.619	1	1	LOC5575813	probable phospholipid hydroperoxide glutathione peroxidase	probable phospholipid hydroperoxide glutathione peroxidase	PHGPx
0.00965371	0.476689	0.805	0.562	1	1	LOC5570869	ran-binding protein 9	ran-binding protein 9	NA
3.05828e-14	2.26509	0.969	0.828	3.8779e-10	2	LOC5565444	NA	NA	NA
2.47179e-10	1.43171	1	0.982	3.13424e-06	2	LOC110679507	NA	NA	NA
2.95313e-10	1.29837	0.969	0.935	3.74457e-06	2	LOC5577489	tubulin alpha-1 chain	tubulin alpha-1 chain	alphaTub84B;alphaTub84D
5.68851e-10	1.49803	0.938	0.84	7.21303e-06	2	LOC5571120	protein muscleblind	protein muscleblind	mbl
6.18962e-10	2.47962	0.906	0.87	7.84844e-06	2	LOC5568054	uncharacterized LOC5568054	uncharacterized LOC5568054	NA
8.99189e-09	1.14016	1	0.982	0.000114017	2	LOC5568211	tubulin alpha-1 chain	tubulin alpha-1 chain	alphaTub84B;alphaTub84D
9.33156e-08	2.05021	0.594	0.225	0.00118324	2	LOC5571586	fasciclin-2	fasciclin-2	Fas2
3.12615e-07	0.861964	1	0.994	0.00396396	2	LOC5574526	actin-5C	actin-5C	Act42A
4.06095e-07	1.96058	0.625	0.302	0.00514929	2	LOC5573532	uncharacterized LOC5573532	uncharacterized LOC5573532	NA
4.14451e-07	2.40532	0.625	0.302	0.00525524	2	LOC5566816	uncharacterized LOC5566816	uncharacterized LOC5566816	beat-Ia
7.42212e-07	0.856429	1	0.976	0.00941125	2	LOC5576244	tubulin beta-1 chain	tubulin beta-1 chain	betaTub56D
1.5163e-06	1.48759	0.625	0.266	0.0192267	2	LOC5572657	vesicular glutamate transporter 1	vesicular glutamate transporter 1	VGlut
2.99894e-06	2.08596	0.625	0.391	0.0380266	2	LOC5574667	annexin B9	annexin B9	AnxB9
5.46505e-06	1.01647	0.969	0.935	0.0692968	2	LOC5573673	synaptic vesicle membrane protein VAT-1 homolog-like	synaptic vesicle membrane protein VAT-1 homolog-like	NA
2.21913e-05	1.79012	0.562	0.302	0.281385	2	LOC5567636	talin-2	talin-2	rhea
2.69277e-05	1.40043	0.656	0.331	0.341443	2	LOC5570925	insulin gene enhancer protein isl-1	insulin gene enhancer protein isl-1	tup
9.13175e-05	0.324703	1	1	1	2	LOC5571846	NA	NA	NA
9.77934e-05	0.386924	1	1	1	2	LOC5565979	60S ribosomal protein L13	60S ribosomal protein L13	RpL13
0.00019135	0.974394	0.688	0.42	1	2	LOC110676764	NA	NA	NA
0.000745263	0.434022	0.969	0.976	1	2	LOC5572753	cold shock domain-containing protein E1	cold shock domain-containing protein E1	Unr
0.00121702	0.473462	0.938	0.97	1	2	LOC5576046	transcription factor BTF3 homolog 4	transcription factor BTF3 homolog 4	NA
0.00125995	0.664316	0.906	0.97	1	2	LOC5576861	stathmin-1-A	stathmin-1-A	stai
0.00268698	0.655335	0.938	0.941	1	2	LOC5578382	thymosin beta	thymosin beta	cib
0.00380095	1.03179	0.75	0.751	1	2	MT-AaegL5-0439282	NA	NA	NA
0.00439727	1.10387	0.656	0.675	1	2	LOC5570531	coronin-1C	coronin-1C	NA
0.004994	0.555966	0.875	0.84	1	2	LOC5579195	CUGBP Elav-like family member 4	CUGBP Elav-like family member 4	bru3
0.00566359	0.452454	0.906	0.917	1	2	LOC5579199	uncharacterized LOC5579199	uncharacterized LOC5579199	roh
0.0060035	0.344012	1	0.982	1	2	LOC5577034	60S ribosomal protein L11	60S ribosomal protein L11	RpL11
0.00618747	0.725831	0.75	0.805	1	2	LOC5565892	reticulon-1-A	reticulon-1-A	NA
0.00700934	1.23139	0.656	0.781	1	2	LOC5569740	protein 4.1 homolog	protein 4.1 homolog	cora
5.87501e-14	1.96777	1	0.776	7.44951e-10	3	LOC5566917	receptor-type tyrosine-protein phosphatase-like N	receptor-type tyrosine-protein phosphatase-like N	IA-2
5.38675e-13	2.00823	0.871	0.253	6.8304e-09	3	LOC5579849	hormone receptor 4	hormone receptor 4	Hr4
1.55764e-12	2.22723	0.968	0.576	1.97509e-08	3	LOC5573079	prohormone-3	prohormone-3	spab
1.31456e-11	1.35627	1	0.829	1.66686e-07	3	LOC5576630	syntaxin-1A	syntaxin-1A	Syx1A
1.3812e-11	1.33338	0.774	0.194	1.75136e-07	3	LOC5568504	calmodulin	calmodulin	CG11638
2.22571e-11	1.25968	0.742	0.218	2.8222e-07	3	LOC5570620	high-affinity choline transporter 1	high-affinity choline transporter 1	ChT
3.01015e-11	1.01361	1	0.994	3.81687e-07	3	LOC5580239	calmodulin	calmodulin	Cam
3.09817e-11	1.11194	0.903	0.359	3.92848e-07	3	LOC5577358	major facilitator superfamily domain-containing protein 6	major facilitator superfamily domain-containing protein 6	jef
3.38367e-11	1.16117	1	0.729	4.29049e-07	3	LOC5573728	low-density lipoprotein receptor-related protein 4	low-density lipoprotein receptor-related protein 4	Lrp4
4.24878e-11	1.42689	0.935	0.418	5.38745e-07	3	LOC5575962	sodium channel protein 60E	sodium channel protein 60E	NaCP60E
5.04193e-11	1.30142	1	0.6	6.39317e-07	3	LOC5580055	leucine-rich repeat flightless-interacting protein 2	leucine-rich repeat flightless-interacting protein 2	CG8578
5.24767e-11	1.343	0.677	0.176	6.65405e-07	3	LOC5574550	ras-specific guanine nucleotide-releasing factor 2	ras-specific guanine nucleotide-releasing factor 2	NA
1.11252e-10	0.929759	0.935	0.371	1.41068e-06	3	LOC5578840	voltage-dependent L-type calcium channel subunit beta-1	voltage-dependent L-type calcium channel subunit beta-1	Ca-beta
1.18001e-10	1.35868	0.968	0.471	1.49625e-06	3	LOC5577734	histone demethylase UTY	histone demethylase UTY	Utx
2.48548e-10	1.12591	1	0.647	3.15159e-06	3	LOC5565629	pyruvate kinase	pyruvate kinase	PyK
2.88473e-10	1.36923	0.935	0.606	3.65783e-06	3	LOC5576890	uncharacterized LOC5576890	uncharacterized LOC5576890	NA
3.23684e-10	1.76613	1	0.629	4.10431e-06	3	LOC110677938	CCR4-NOT transcription complex subunit 3-like	CCR4-NOT transcription complex subunit 3-like	jeb
6.38696e-10	1.41062	1	0.735	8.09867e-06	3	LOC5569135	ecdysone-inducible protein E75	ecdysone-inducible protein E75	NA
6.62272e-10	1.71385	0.871	0.388	8.39761e-06	3	LOC5565997	probable nuclear hormone receptor HR3	probable nuclear hormone receptor HR3	NA
8.42646e-10	1.57659	1	0.735	1.06848e-05	3	LOC5578376	protein tramtrack	protein tramtrack	mamo
8.5154e-10	1.39704	0.839	0.335	1.07975e-05	3	LOC5566044	uncharacterized protein DDB_G0271670	uncharacterized protein DDB_G0271670	CG12769
8.9806e-10	1.16096	0.968	0.718	1.13874e-05	3	LOC5571230	serine/threonine-protein phosphatase 2B catalytic subunit 3	serine/threonine-protein phosphatase 2B catalytic subunit 3	Pp2B-14D;CanA-14F;CanA1
1.04502e-09	1.16437	0.935	0.582	1.32509e-05	3	LOC5566699	plasma membrane calcium-transporting ATPase 1	plasma membrane calcium-transporting ATPase 1	PMCA
1.23242e-09	0.800803	0.677	0.171	1.56271e-05	3	LOC5571525	uncharacterized LOC5571525	uncharacterized LOC5571525	CG43707
1.41471e-09	1.28317	0.968	0.776	1.79385e-05	3	LOC5578456	acetylcholinesterase	acetylcholinesterase	NA
2.02203e-09	1.20453	1	0.741	2.56394e-05	3	LOC5570466	gamma-aminobutyric acid receptor subunit beta	gamma-aminobutyric acid receptor subunit beta	Rdl
2.13186e-09	1.62657	0.903	0.506	2.70319e-05	3	LOC5576157	IDLSRF-like peptide	IDLSRF-like peptide	CG31221
2.57021e-09	1.81278	0.806	0.359	3.25903e-05	3	LOC5567280	slit homolog 1 protein	slit homolog 1 protein	CG14762
2.59205e-09	1.36014	0.935	0.7	3.28672e-05	3	LOC5572184	ecdysone receptor	ecdysone receptor	EcR
2.60372e-09	0.904812	0.806	0.306	3.30152e-05	3	LOC5570723	heparan sulfate glucosamine 3-O-sulfotransferase 5	heparan sulfate glucosamine 3-O-sulfotransferase 5	Hs3st-A
2.98611e-09	0.9206	0.806	0.276	3.78639e-05	3	LOC5578851	nuclear receptor coactivator 6	nuclear receptor coactivator 6	Usp10
3.41423e-09	1.19305	0.935	0.441	4.32924e-05	3	LOC5574731	uncharacterized LOC5574731	uncharacterized LOC5574731	vri
4.05403e-09	1.3936	0.774	0.259	5.14051e-05	3	LOC5579421	glutamate-gated chloride channel	glutamate-gated chloride channel	pHCl-1
4.42084e-09	1.10922	1	0.935	5.60563e-05	3	LOC5567031	fructose-bisphosphate aldolase	fructose-bisphosphate aldolase	Ald2;Ald1
4.75626e-09	0.884867	1	0.9	6.03094e-05	3	LOC5565901	synaptotagmin 1	synaptotagmin 1	Syt1
4.89426e-09	1.17665	1	0.841	6.20592e-05	3	LOC23687404	glyceraldehyde-3-phosphate dehydrogenase 1	glyceraldehyde-3-phosphate dehydrogenase 1	Gapdh1;Gapdh2
5.70947e-09	1.05767	0.839	0.329	7.23961e-05	3	LOC5567620	glycogen-binding subunit 76A	glycogen-binding subunit 76A	NA
6.81822e-09	1.18934	0.806	0.312	8.6455e-05	3	LOC5569934	protein msta	protein msta	NA
8.60658e-09	1.02065	0.871	0.424	0.000109131	3	LOC5570381	trichohyalin	trichohyalin	brp
1.26948e-08	0.658454	0.742	0.229	0.00016097	3	LOC5576880	NCK-interacting protein with SH3 domain	NCK-interacting protein with SH3 domain	CG2258
1.35648e-08	0.889096	0.903	0.412	0.000172001	3	LOC5568472	ATP-dependent 6-phosphofructokinase	ATP-dependent 6-phosphofructokinase	Pfk
1.39894e-08	0.991949	0.968	0.512	0.000177386	3	LOC5579975	peptidyl-alpha-hydroxyglycine alpha-amidating lyase 2	peptidyl-alpha-hydroxyglycine alpha-amidating lyase 2	Pal2
1.40478e-08	0.998191	0.968	0.653	0.000178126	3	LOC5575778	TLD domain-containing protein 2	TLD domain-containing protein 2	mtd
1.83739e-08	0.868759	0.839	0.3	0.000232981	3	LOC110678350	NA	NA	NA
2.72299e-08	0.991009	1	0.959	0.000345275	3	LOC5575790	sodium/potassium-transporting ATPase subunit alpha	sodium/potassium-transporting ATPase subunit alpha	Atpalpha
3.03879e-08	1.481	0.806	0.382	0.000385319	3	LOC5573369	vesicular acetylcholine transporter	vesicular acetylcholine transporter	VAChT
3.66661e-08	0.893687	1	0.9	0.000464926	3	LOC5573862	sodium/potassium-transporting ATPase subunit beta-2	sodium/potassium-transporting ATPase subunit beta-2	nrv3
3.86426e-08	0.826017	0.903	0.447	0.000489988	3	LOC5566289	ribosomal protein S6 kinase beta-2	ribosomal protein S6 kinase beta-2	S6k
4.14104e-08	0.960395	1	0.782	0.000525084	3	LOC110675820	vesicle-associated membrane protein 2	vesicle-associated membrane protein 2	nSyb
4.2048e-08	0.977014	1	0.812	0.000533169	3	LOC5572519	microtubule-associated protein futsch	microtubule-associated protein futsch	futsch
4.26889e-08	1.28337	0.871	0.535	0.000541295	3	LOC5575706	L-lactate dehydrogenase	L-lactate dehydrogenase	Ldh
4.3444e-08	0.884261	1	0.741	0.000550869	3	LOC5572202	potassium voltage-gated channel protein Shab	potassium voltage-gated channel protein Shab	NA
5.00891e-08	1.02492	1	0.535	0.00063513	3	LOC5566513	6-phosphofructo-2-kinase/fructose-2,6-bisphosphatase 1	6-phosphofructo-2-kinase/fructose-2,6-bisphosphatase 1	NA
5.07048e-08	0.923808	0.71	0.276	0.000642937	3	LOC5571800	frequenin-1	frequenin-1	Frq2
5.2367e-08	0.932145	0.774	0.329	0.000664014	3	LOC5566658	GTP-binding protein Rit2	GTP-binding protein Rit2	Ric
5.33687e-08	0.737307	0.806	0.312	0.000676716	3	LOC5577540	protein quiver	protein quiver	qvr
5.55615e-08	1.11936	1	0.665	0.00070452	3	LOC5575983	myc protein	myc protein	Myc
5.63423e-08	0.901215	0.935	0.535	0.00071442	3	LOC5570078	FERM	FERM	NA
5.6755e-08	1.08055	0.839	0.376	0.000719654	3	LOC5571510	cAMP-specific 3',5'-cyclic phosphodiesterase	cAMP-specific 3',5'-cyclic phosphodiesterase	dnc
5.83564e-08	0.691018	0.645	0.2	0.000739959	3	LOC5572049	uncharacterized protein C20orf24 homolog	uncharacterized protein C20orf24 homolog	CG12107
6.41069e-08	0.908705	0.677	0.241	0.000812875	3	LOC5573818	sodium-driven chloride bicarbonate exchanger	sodium-driven chloride bicarbonate exchanger	Ndae1
7.06543e-08	0.699043	1	0.847	0.000895897	3	LOC5570867	G protein alpha o subunit	G protein alpha o subunit	Galphao
7.10511e-08	1.02499	1	0.741	0.000900927	3	LOC5573386	neuroendocrine protein 7B2	neuroendocrine protein 7B2	7B2
8.11507e-08	0.8779	1	0.765	0.00102899	3	LOC5567355	sodium channel protein para	sodium channel protein para	para
1.19064e-07	0.826107	0.935	0.453	0.00150973	3	LOC5564635	unconventional myosin-IXa	unconventional myosin-IXa	NA
1.36856e-07	0.916496	0.968	0.588	0.00173534	3	LOC5579261	uncharacterized LOC5579261	uncharacterized LOC5579261	CG31191
1.4982e-07	0.770685	0.968	0.647	0.00189972	3	LOC5578843	homeodomain-interacting protein kinase 2	homeodomain-interacting protein kinase 2	NA
1.53361e-07	0.952646	0.677	0.218	0.00194461	3	LOC5569585	anion exchange protein 3	anion exchange protein 3	Ae2
1.6913e-07	0.947626	0.968	0.653	0.00214457	3	LOC23687882	hippocampus abundant transcript 1 protein	hippocampus abundant transcript 1 protein	CG18281;CG5078;CG11537;CG17637
1.70721e-07	0.851051	0.968	0.629	0.00216474	3	LOC5565492	kinesin-like protein unc-104	kinesin-like protein unc-104	unc-104
2.13717e-07	0.825991	0.871	0.488	0.00270993	3	LOC5578333	sprouty-related	sprouty-related	Spred
2.30933e-07	0.952609	0.968	0.665	0.00292823	3	LOC5575585	disintegrin and metalloproteinase domain-containing protein 10	disintegrin and metalloproteinase domain-containing protein 10	kuz
2.33228e-07	0.804054	0.774	0.3	0.00295733	3	LOC5567018	neuronal acetylcholine receptor subunit alpha-7	neuronal acetylcholine receptor subunit alpha-7	nAChRalpha7;nAChRalpha5
2.70029e-07	1.02922	1	0.806	0.00342396	3	LOC5580166	triosephosphate isomerase	triosephosphate isomerase	Tpi
2.80114e-07	0.664797	0.613	0.188	0.00355184	3	LOC5574617	rho GTPase-activating protein 100F	rho GTPase-activating protein 100F	RhoGAP100F
2.83696e-07	0.813199	0.548	0.141	0.00359727	3	LOC110676561	patj homolog	patj homolog	CG15803
3.00382e-07	0.925053	1	0.718	0.00380884	3	LOC5579241	transmembrane protein 35A	transmembrane protein 35A	CG13920
3.16219e-07	0.875169	0.774	0.324	0.00400965	3	LOC5571511	vesicle-fusing ATPase 1	vesicle-fusing ATPase 1	Nsf2;comt
3.25913e-07	0.826292	0.581	0.194	0.00413258	3	LOC5564970	probable G-protein coupled receptor CG31760	probable G-protein coupled receptor CG31760	CG31760
3.46166e-07	0.809391	0.774	0.376	0.00438939	3	LOC5577095	glucose-6-phosphate isomerase	glucose-6-phosphate isomerase	Pgi
3.46231e-07	1.05484	0.742	0.329	0.00439021	3	LOC5573765	probable G-protein coupled receptor 52	probable G-protein coupled receptor 52	DopEcR
3.6172e-07	0.825438	0.806	0.341	0.0045866	3	LOC5569887	elongation of very long chain fatty acids protein AAEL008004	elongation of very long chain fatty acids protein AAEL008004	CG31522
3.67184e-07	0.75374	0.71	0.271	0.0046559	3	LOC5567853	PX domain-containing protein kinase-like protein	PX domain-containing protein kinase-like protein	CG8726
3.9719e-07	0.733137	1	0.706	0.00503637	3	LOC5564449	protein still life	protein still life	sif
4.67312e-07	0.870458	0.871	0.4	0.00592552	3	LOC5568002	dual specificity protein phosphatase 3	dual specificity protein phosphatase 3	CG7378
4.68209e-07	0.971592	0.935	0.682	0.00593688	3	LOC110673999	synapse-associated protein of 47 kDa	synapse-associated protein of 47 kDa	Sap47
5.10221e-07	0.957307	0.839	0.394	0.0064696	3	LOC5578126	protein Smaug	protein Smaug	smg
5.36723e-07	1.09428	0.806	0.382	0.00680565	3	LOC5568166	Krueppel-like factor 3	Krueppel-like factor 3	cbt
5.87096e-07	1.14376	0.903	0.518	0.00744438	3	LOC5571425	voltage-dependent calcium channel subunit alpha-2/delta-4	voltage-dependent calcium channel subunit alpha-2/delta-4	CG4587
6.08719e-07	0.913528	0.871	0.524	0.00771856	3	LOC5571277	myocyte-specific enhancer factor 2	myocyte-specific enhancer factor 2	Mef2
6.14912e-07	0.738185	0.677	0.235	0.00779708	3	LOC5567265	uncharacterized LOC5567265	uncharacterized LOC5567265	NA
7.16752e-07	0.623208	0.613	0.182	0.00908841	3	LOC5572509	glycogen debranching enzyme	glycogen debranching enzyme	CG9485
7.55972e-07	0.986915	0.742	0.324	0.00958572	3	LOC5573431	facilitated trehalose transporter Tret1	facilitated trehalose transporter Tret1	NA
7.96052e-07	0.908711	0.742	0.329	0.0100939	3	LOC5574192	probable E3 ubiquitin-protein ligase HERC2	probable E3 ubiquitin-protein ligase HERC2	HERC2
8.52909e-07	0.703763	0.71	0.265	0.0108149	3	LOC110676638	NA	NA	NA
9.24297e-07	0.747688	0.935	0.547	0.0117201	3	LOC5570802	glutamate [NMDA] receptor subunit 1	glutamate [NMDA] receptor subunit 1	Nmdar1
9.51014e-07	0.921433	0.935	0.582	0.0120589	3	LOC5579652	ALK tyrosine kinase receptor	ALK tyrosine kinase receptor	Alk
9.80462e-07	0.714019	0.839	0.353	0.0124323	3	LOC5576559	serine/threonine-protein kinase MARK2	serine/threonine-protein kinase MARK2	Nuak1
1.00475e-06	0.851264	0.645	0.253	0.0127403	3	LOC23687451	cGMP-specific 3',5'-cyclic phosphodiesterase	cGMP-specific 3',5'-cyclic phosphodiesterase	Pde6
1.20091e-06	0.951232	0.806	0.465	0.0152276	3	LOC5565774	phosphoglycerate kinase	phosphoglycerate kinase	Pgk
1.37708e-06	0.664516	0.677	0.241	0.0174613	3	LOC5575905	uncharacterized LOC5575905	uncharacterized LOC5575905	CG44247
1.49198e-06	0.83809	0.903	0.594	0.0189183	3	LOC5563900	guanine nucleotide-binding protein G(s) subunit alpha	guanine nucleotide-binding protein G(s) subunit alpha	Galphas
1.52773e-06	0.704696	0.806	0.406	0.0193716	3	LOC5576365	bone morphogenetic protein 1	bone morphogenetic protein 1	CG42613
1.59752e-06	0.703538	0.645	0.259	0.0202566	3	LOC5563970	acetylcholine receptor subunit alpha-like 2	acetylcholine receptor subunit alpha-like 2	nAChRalpha2
1.69487e-06	0.662631	0.677	0.259	0.021491	3	LOC110677897	uncharacterized LOC110677897	uncharacterized LOC110677897	Cdep
1.73733e-06	0.751545	0.903	0.559	0.0220294	3	LOC110676109	bone morphogenetic protein receptor type-2	bone morphogenetic protein receptor type-2	wit
1.7582e-06	0.753561	0.839	0.441	0.022294	3	LOC5570501	peptidylglycine alpha-hydroxylating monooxygenase	peptidylglycine alpha-hydroxylating monooxygenase	Phm
1.88693e-06	0.826735	0.742	0.371	0.0239263	3	LOC5575372	alpha-soluble NSF attachment protein	alpha-soluble NSF attachment protein	alphaSnap
1.89093e-06	0.836549	0.677	0.282	0.0239771	3	LOC5564353	glycogen [starch] synthase	glycogen [starch] synthase	GlyS
1.99433e-06	0.819233	0.774	0.365	0.025288	3	LOC5567609	neurexin-1	neurexin-1	Nrx-1
2.0151e-06	0.712262	0.645	0.253	0.0255515	3	LOC5572669	UPF0047 protein YjbQ	UPF0047 protein YjbQ	CG31688
2.06772e-06	0.844385	0.774	0.418	0.0262187	3	LOC5572028	potassium voltage-gated channel protein Shaker	potassium voltage-gated channel protein Shaker	Sh
2.50261e-06	0.887968	0.871	0.412	0.0317331	3	LOC110679391	NA	NA	NA
2.52856e-06	1.37326	0.774	0.471	0.0320622	3	LOC5573643	neural cell adhesion molecule 1-B	neural cell adhesion molecule 1-B	side-II
2.59137e-06	0.738741	0.742	0.306	0.0328586	3	LOC110676555	uncharacterized LOC110676555	uncharacterized LOC110676555	NA
2.67276e-06	0.970659	0.839	0.5	0.0338906	3	LOC5565354	sodium/potassium/calcium exchanger Nckx30C	sodium/potassium/calcium exchanger Nckx30C	Nckx30C
2.68678e-06	1.0494	0.806	0.482	0.0340684	3	LOC5569793	nuclear hormone receptor FTZ-F1 beta	nuclear hormone receptor FTZ-F1 beta	Hr39
3.05596e-06	0.671225	1	0.818	0.0387496	3	LOC5578031	ankyrin-2	ankyrin-2	Ank
3.07806e-06	0.985933	0.903	0.641	0.0390298	3	LOC5574814	endophilin-A	endophilin-A	EndoA
3.11704e-06	0.61031	0.677	0.276	0.039524	3	LOC5568081	V-type proton ATPase subunit H	V-type proton ATPase subunit H	VhaSFD
3.46399e-06	0.818859	0.742	0.341	0.0439235	3	LOC5568840	regulator of G-protein signaling 17	regulator of G-protein signaling 17	Dhit
3.49722e-06	0.743723	0.871	0.524	0.0443448	3	LOC5564607	probable sodium/potassium/calcium exchanger CG1090	probable sodium/potassium/calcium exchanger CG1090	CG1090
3.56549e-06	0.710651	0.645	0.265	0.0452104	3	LOC5578336	calcium-transporting ATPase type 2C member 1	calcium-transporting ATPase type 2C member 1	SPoCk
3.63651e-06	0.758485	1	0.835	0.0461109	3	LOC5578710	calcium/calmodulin-dependent protein kinase type II alpha chain	calcium/calmodulin-dependent protein kinase type II alpha chain	CaMKII
3.80494e-06	0.801138	0.839	0.529	0.0482467	3	LOC5564601	neuroendocrine convertase 2	neuroendocrine convertase 2	amon
3.8889e-06	0.897068	0.71	0.324	0.0493112	3	LOC5580105	ataxin-1	ataxin-1	Atx-1
4.08782e-06	0.528995	0.677	0.235	0.0518336	3	LOC5565314	dedicator of cytokinesis protein 9	dedicator of cytokinesis protein 9	Ziz
4.10961e-06	0.593418	0.968	0.647	0.0521099	3	LOC5574135	RIMS-binding protein 2	RIMS-binding protein 2	Rbp
4.28705e-06	1.21484	0.935	0.5	0.0543598	3	LOC5567482	transmembrane and TPR repeat-containing protein CG4050	transmembrane and TPR repeat-containing protein CG4050	Tmtc3
4.38354e-06	0.829601	0.968	0.582	0.0555833	3	LOC5564718	zwei Ig domain protein zig-8	zwei Ig domain protein zig-8	dpr12
4.71917e-06	0.870997	0.806	0.388	0.0598391	3	LOC5578353	exostosin-1	exostosin-1	ttv
4.78053e-06	0.690286	0.903	0.559	0.0606171	3	LOC5576029	uncharacterized LOC5576029	uncharacterized LOC5576029	Bsg
4.78878e-06	0.733359	0.548	0.182	0.0607218	3	LOC5569113	synaptic vesicle glycoprotein 2B	synaptic vesicle glycoprotein 2B	NA
4.9626e-06	0.480049	0.935	0.518	0.0629258	3	LOC5564174	uncharacterized LOC5564174	uncharacterized LOC5564174	NA
5.1111e-06	0.909715	0.677	0.335	0.0648088	3	LOC5565053	synapsin	synapsin	NA
5.47901e-06	0.732421	0.903	0.453	0.0694739	3	LOC5573072	uncharacterized LOC5573072	uncharacterized LOC5573072	CG7781
5.68995e-06	0.48106	1	0.994	0.0721486	3	LOC5564259	NA	NA	NA
5.82458e-06	0.958388	0.839	0.588	0.0738557	3	LOC5571882	transcriptional activator protein Pur-beta	transcriptional activator protein Pur-beta	Pur-alpha
5.94792e-06	0.784708	0.935	0.729	0.0754196	3	LOC5569005	protein ROP	protein ROP	Rop
6.08988e-06	0.967311	1	0.759	0.0772196	3	LOC5567364	RNA polymerase II elongation factor Ell	RNA polymerase II elongation factor Ell	Su(Tpl)
7.1365e-06	0.84921	0.806	0.441	0.0904908	3	LOC5569294	uncharacterized LOC5569294	uncharacterized LOC5569294	NA
7.41755e-06	0.920385	0.806	0.512	0.0940545	3	LOC5579480	cAMP-dependent protein kinase type II regulatory subunit	cAMP-dependent protein kinase type II regulatory subunit	Pka-R2
7.52006e-06	0.645615	0.903	0.459	0.0953543	3	LOC110678654	teneurin-a-like	teneurin-a-like	Ten-a
7.94604e-06	0.785479	0.935	0.618	0.100756	3	LOC5570947	alpha-tubulin N-acetyltransferase	alpha-tubulin N-acetyltransferase	CG17003;Tat
7.96747e-06	0.58281	0.548	0.182	0.101027	3	LOC5570549	neurofibromin	neurofibromin	Nf1
8.20794e-06	0.547932	0.71	0.3	0.104077	3	LOC5576283	baculoviral IAP repeat-containing protein 6	baculoviral IAP repeat-containing protein 6	Bruce
8.4169e-06	1.62692	0.774	0.424	0.106726	3	LOC5569618	uncharacterized LOC5569618	uncharacterized LOC5569618	CG30116
9.30146e-06	0.835317	0.516	0.176	0.117942	3	LOC5570087	myb-like protein Q	myb-like protein Q	tow
9.84946e-06	0.792984	0.935	0.794	0.124891	3	LOC5565055	synaptosomal-associated protein 25	synaptosomal-associated protein 25	Snap24
9.85172e-06	0.710666	1	0.665	0.12492	3	LOC5567711	uncharacterized LOC5567711	uncharacterized LOC5567711	Drep2
1.04069e-05	0.644296	0.903	0.547	0.13196	3	LOC5573995	la-related protein CG11505	la-related protein CG11505	Larp4B
1.06189e-05	0.550357	1	0.853	0.134648	3	LOC5577888	tetraspanin-2	tetraspanin-2	Tsp96F
1.11689e-05	0.592394	0.839	0.471	0.141622	3	LOC5563589	secretory carrier-associated membrane protein 2	secretory carrier-associated membrane protein 2	Scamp
1.20018e-05	0.776113	0.935	0.706	0.152182	3	LOC5573481	uncharacterized LOC5573481	uncharacterized LOC5573481	CG2269
1.36148e-05	0.634125	0.839	0.376	0.172636	3	LOC5568595	dual specificity protein phosphatase Mpk3	dual specificity protein phosphatase Mpk3	Mkp3
1.37235e-05	0.60808	0.677	0.276	0.174014	3	LOC5573385	uncharacterized LOC5573385	uncharacterized LOC5573385	NA
1.42513e-05	0.463603	0.516	0.159	0.180707	3	LOC5572750	phosphoglucomutase	phosphoglucomutase	Pgm1
1.48375e-05	0.393408	0.71	0.306	0.18814	3	LOC5564417	serine-rich adhesin for platelets	serine-rich adhesin for platelets	NA
1.48593e-05	1.011	0.806	0.494	0.188416	3	LOC5575390	solute carrier family 12 member 4	solute carrier family 12 member 4	kcc
1.51223e-05	0.801952	0.839	0.494	0.19175	3	LOC5567097	uridine phosphorylase 1	uridine phosphorylase 1	CG6330
1.56223e-05	1.03801	0.839	0.506	0.19809	3	LOC5566265	ecdysone-induced protein 74EF	ecdysone-induced protein 74EF	Eip74EF
1.62075e-05	0.74271	0.968	0.653	0.205511	3	LOC5567198	whirlin	whirlin	NA
1.68651e-05	0.688144	0.935	0.582	0.21385	3	LOC5576468	phosphatidylinositol 4,5-bisphosphate 3-kinase catalytic subunit beta isoform	phosphatidylinositol 4,5-bisphosphate 3-kinase catalytic subunit beta isoform	Pi3K92E
1.69913e-05	0.91084	0.774	0.4	0.215449	3	LOC5575011	choline-phosphate cytidylyltransferase B	choline-phosphate cytidylyltransferase B	Pcyt2;Pcyt1
1.7085e-05	0.710411	0.613	0.229	0.216637	3	LOC5577013	protein real-time	protein real-time	retm
1.73973e-05	1.01147	0.742	0.371	0.220598	3	LOC5579882	hemicentin-1	hemicentin-1	CG34353
1.79266e-05	0.462919	0.581	0.2	0.227309	3	LOC5575941	ribosome biogenesis regulatory protein homolog	ribosome biogenesis regulatory protein homolog	CG32409
1.81341e-05	0.88734	0.839	0.471	0.22994	3	LOC110674078	NA	NA	NA
1.98141e-05	0.704635	0.871	0.488	0.251243	3	LOC5578015	b(0,+)-type amino acid transporter 1	b(0,+)-type amino acid transporter 1	sbm
2.13565e-05	0.990097	0.806	0.524	0.2708	3	LOC5575947	uncharacterized LOC5575947	uncharacterized LOC5575947	jus
2.15163e-05	0.515978	0.806	0.371	0.272826	3	LOC5567869	upstream stimulatory factor 1	upstream stimulatory factor 1	Usf
2.16078e-05	0.78702	0.742	0.388	0.273987	3	LOC5565921	glycogen phosphorylase	glycogen phosphorylase	GlyP
2.18232e-05	0.619749	0.613	0.229	0.276719	3	LOC5575014	ankyrin-3	ankyrin-3	Ank2
2.1837e-05	0.828938	0.645	0.306	0.276894	3	LOC5568798	potassium voltage-gated channel protein Shaw	potassium voltage-gated channel protein Shaw	NA
2.21298e-05	0.41916	0.677	0.288	0.280605	3	LOC5569019	band 7 protein AAEL010189	band 7 protein AAEL010189	CG42540
2.32739e-05	0.527376	0.71	0.312	0.295113	3	LOC5573100	short-chain dehydrogenase/reductase family 16C member 6	short-chain dehydrogenase/reductase family 16C member 6	CG9265
2.34987e-05	0.588546	0.71	0.365	0.297964	3	LOC5571651	kinesin-like protein KIF21B	kinesin-like protein KIF21B	Klp31E
2.56173e-05	0.442675	0.548	0.188	0.324827	3	LOC5566875	phosphatidylinositol 4,5-bisphosphate 5-phosphatase A	phosphatidylinositol 4,5-bisphosphate 5-phosphatase A	CG6805;CG9784
2.61409e-05	0.5762	0.968	0.853	0.331467	3	LOC5570318	heterogeneous nuclear ribonucleoprotein 27C	heterogeneous nuclear ribonucleoprotein 27C	Hrb27C
2.61973e-05	0.996474	0.774	0.406	0.332182	3	LOC5575664	uncharacterized LOC5575664	uncharacterized LOC5575664	beat-IIIc;beat-IIIa;beat-IIIb
2.65049e-05	0.769459	0.968	0.659	0.336083	3	LOC5564878	cytochrome c-2	cytochrome c-2	NA
2.67415e-05	0.700178	0.903	0.588	0.339082	3	LOC5566545	synaptogyrin	synaptogyrin	Syngr
2.70636e-05	0.576777	0.774	0.424	0.343167	3	LOC5578082	NADH dehydrogenase [ubiquinone] 1 beta subcomplex subunit 1	NADH dehydrogenase [ubiquinone] 1 beta subcomplex subunit 1	NA
2.8024e-05	1.46287	0.548	0.206	0.355345	3	LOC5578878	protein jim lovell	protein jim lovell	lov
2.84786e-05	0.61683	1	0.824	0.361108	3	LOC5573467	guanine nucleotide-binding protein G(q) subunit alpha	guanine nucleotide-binding protein G(q) subunit alpha	NA
2.88416e-05	0.729262	0.645	0.276	0.365712	3	LOC5579901	10 kDa heat shock protein	10 kDa heat shock protein	CG11267;CG9920
2.90143e-05	0.510142	0.581	0.218	0.367901	3	LOC5563901	reticulon-4-interacting protein 1 homolog	reticulon-4-interacting protein 1 homolog	CG4836
3.01171e-05	0.649141	0.968	0.765	0.381884	3	LOC5578270	calsyntenin-1	calsyntenin-1	Cals
3.09216e-05	0.643941	0.806	0.453	0.392086	3	LOC5573245	uncharacterized LOC5573245	uncharacterized LOC5573245	CG40498
3.20299e-05	0.982883	0.774	0.388	0.406139	3	LOC5578262	Down syndrome cell adhesion molecule-like protein Dscam2	Down syndrome cell adhesion molecule-like protein Dscam2	Dscam4
3.27169e-05	0.756894	0.935	0.765	0.41485	3	LOC5578378	uncharacterized LOC5578378	uncharacterized LOC5578378	Trf2
3.30618e-05	0.687526	0.677	0.3	0.419224	3	LOC5573593	protein tipE	protein tipE	Teh2
3.31194e-05	0.525001	0.839	0.482	0.419954	3	LOC23687788	eukaryotic peptide chain release factor GTP-binding subunit ERF3A	eukaryotic peptide chain release factor GTP-binding subunit ERF3A	eRF3
3.33734e-05	0.529523	0.839	0.382	0.423175	3	LOC5567790	enolase-phosphatase E1-like	enolase-phosphatase E1-like	CG12173
3.37494e-05	0.663097	0.871	0.435	0.427943	3	LOC5576021	very low-density lipoprotein receptor	very low-density lipoprotein receptor	LpR1;LpR2
3.39304e-05	0.89447	0.516	0.212	0.430237	3	LOC5566834	uncharacterized LOC5566834	uncharacterized LOC5566834	Ccn
3.43987e-05	0.494963	0.645	0.265	0.436175	3	LOC5573336	alkyldihydroxyacetonephosphate synthase	alkyldihydroxyacetonephosphate synthase	ADPS
3.498e-05	0.631796	0.742	0.376	0.443547	3	LOC5569462	tubulin polyglutamylase TTLL5	tubulin polyglutamylase TTLL5	TTLL5
3.66081e-05	1.23301	0.935	0.812	0.464191	3	LOC5571436	nucleolysin TIA-1	nucleolysin TIA-1	CG34354
3.68541e-05	0.647823	0.742	0.382	0.46731	3	LOC5575992	synaptotagmin-4	synaptotagmin-4	Syt4
3.74524e-05	0.837678	0.871	0.541	0.474897	3	LOC5575021	serine-rich adhesin for platelets	serine-rich adhesin for platelets	NA
3.78731e-05	0.567076	0.742	0.359	0.480231	3	LOC23687777	E3 ubiquitin-protein ligase TRIP12	E3 ubiquitin-protein ligase TRIP12	NA
3.97006e-05	0.605399	0.645	0.282	0.503404	3	LOC5566511	sialin	sialin	MFS3
4.03254e-05	0.978768	0.774	0.406	0.511326	3	LOC5577895	Down syndrome cell adhesion molecule-like protein Dscam2	Down syndrome cell adhesion molecule-like protein Dscam2	Dscam2
4.05864e-05	0.553677	0.581	0.218	0.514635	3	LOC5570583	BTB/POZ domain-containing protein KCTD12	BTB/POZ domain-containing protein KCTD12	NA
4.15886e-05	0.581381	0.581	0.235	0.527344	3	LOC5575196	spastin	spastin	spas
4.16608e-05	0.784656	0.774	0.382	0.528259	3	LOC5568679	J domain-containing protein	J domain-containing protein	jdp
4.1707e-05	0.385675	0.516	0.188	0.528844	3	LOC5566351	uncharacterized LOC5566351	uncharacterized LOC5566351	CG9760
4.25748e-05	0.717304	0.742	0.382	0.539848	3	LOC5563620	GTPase-activating protein	GTPase-activating protein	RasGAP1
4.40999e-05	0.567274	0.742	0.4	0.559187	3	LOC5569579	dipeptidyl peptidase 4	dipeptidyl peptidase 4	CG17684
4.45096e-05	0.652069	0.968	0.829	0.564382	3	LOC5567423	phosphoglycerate mutase 2	phosphoglycerate mutase 2	Pglym78
4.46745e-05	0.632061	0.903	0.618	0.566473	3	LOC5575813	probable phospholipid hydroperoxide glutathione peroxidase	probable phospholipid hydroperoxide glutathione peroxidase	PHGPx
4.50479e-05	0.444759	0.71	0.341	0.571207	3	LOC5569446	RNA pseudouridylate synthase domain-containing protein 2	RNA pseudouridylate synthase domain-containing protein 2	RluA-1;RluA-2
4.65465e-05	0.741962	0.613	0.241	0.59021	3	LOC5565862	transient receptor potential-gamma protein	transient receptor potential-gamma protein	Trpgamma
4.65583e-05	0.710029	0.903	0.588	0.590359	3	LOC5571818	protein boule	protein boule	bol
4.82725e-05	0.573689	0.871	0.565	0.612095	3	LOC5569245	protein retinal degeneration B	protein retinal degeneration B	rdgB
4.86894e-05	0.768122	0.839	0.565	0.617382	3	LOC5573370	calcineurin subunit B type 2	calcineurin subunit B type 2	CanB;CanB2
4.92354e-05	0.715588	0.548	0.224	0.624304	3	LOC5569470	probable phosphorylase b kinase regulatory subunit alpha	probable phosphorylase b kinase regulatory subunit alpha	CG7766
5.2081e-05	0.560516	0.806	0.406	0.660387	3	LOC5568875	protein N-terminal glutamine amidohydrolase	protein N-terminal glutamine amidohydrolase	tun
5.22753e-05	0.56737	0.645	0.265	0.662851	3	LOC5569452	uncharacterized LOC5569452	uncharacterized LOC5569452	Bili
5.25638e-05	0.544267	0.968	0.794	0.666509	3	LOC5573964	V-type proton ATPase subunit e 2	V-type proton ATPase subunit e 2	VhaM9.7-b;VhaM9.7-d;VhaM9.7-a;VhaM9.7-c
5.53935e-05	0.513274	1	0.847	0.702389	3	LOC5566612	lissencephaly-1 homolog	lissencephaly-1 homolog	Lis-1
5.59618e-05	0.724093	0.903	0.576	0.709595	3	LOC5572228	heterogeneous nuclear ribonucleoprotein L	heterogeneous nuclear ribonucleoprotein L	sm
5.62582e-05	0.74009	0.677	0.365	0.713354	3	LOC5575064	uncharacterized LOC5575064	uncharacterized LOC5575064	CG32333
5.93182e-05	0.622006	0.742	0.406	0.752154	3	LOC5568336	post-GPI attachment to proteins factor 2-like	post-GPI attachment to proteins factor 2-like	CG7990
6.03065e-05	0.936953	0.581	0.259	0.764686	3	LOC5565317	locomotion-related protein Hikaru genki	locomotion-related protein Hikaru genki	hig
6.30994e-05	0.786363	0.839	0.582	0.800101	3	LOC5566642	protein roadkill	protein roadkill	NA
6.49838e-05	0.750609	0.645	0.3	0.823994	3	LOC5564339	voltage-dependent calcium channel type A subunit alpha-1	voltage-dependent calcium channel type A subunit alpha-1	cac
6.66145e-05	0.597916	0.935	0.635	0.844672	3	LOC5568502	ensconsin	ensconsin	NA
6.70359e-05	0.582551	0.677	0.335	0.850016	3	LOC5578562	phosphorylase b kinase gamma catalytic chain	phosphorylase b kinase gamma catalytic chain	PhKgamma
7.03016e-05	0.662854	0.806	0.465	0.891425	3	LOC5571080	V-type proton ATPase catalytic subunit A	V-type proton ATPase catalytic subunit A	Vha68-1;Vha68-2
7.12218e-05	1.10007	0.581	0.265	0.903092	3	LOC5577062	uncharacterized LOC5577062	uncharacterized LOC5577062	CG5639
7.33422e-05	0.58959	0.548	0.224	0.929979	3	LOC5572367	BTB/POZ domain-containing protein 6	BTB/POZ domain-containing protein 6	CG11275
7.35627e-05	0.674461	0.71	0.376	0.932775	3	LOC5571563	F-BAR and double SH3 domains protein 2	F-BAR and double SH3 domains protein 2	nwk
7.37951e-05	0.538157	0.871	0.582	0.935722	3	LOC5570171	ATP-binding cassette sub-family G member 1	ATP-binding cassette sub-family G member 1	Atet
7.61215e-05	0.397985	0.613	0.282	0.96522	3	LOC5577032	uncharacterized LOC5577032	uncharacterized LOC5577032	NA
7.91406e-05	0.737335	0.871	0.612	1	3	LOC5577980	ecotropic viral integration site 5 ortholog	ecotropic viral integration site 5 ortholog	Evi5
8.25756e-05	0.700183	0.871	0.729	1	3	MT-AaegL5-0439282	NA	NA	NA
8.49821e-05	0.377586	1	0.988	1	3	LOC5568471	14-3-3 protein zeta	14-3-3 protein zeta	14-3-3zeta
8.62492e-05	0.781849	0.968	0.624	1	3	LOC5578458	RING finger protein 44	RING finger protein 44	mura
9.33439e-05	0.521778	0.968	0.876	1	3	LOC5569984	plasminogen activator inhibitor 1 RNA-binding protein	plasminogen activator inhibitor 1 RNA-binding protein	vig;vig2;PPYR1
9.42864e-05	0.697297	0.839	0.606	1	3	LOC5578293	clathrin heavy chain	clathrin heavy chain	Chc
0.000100704	0.717063	0.677	0.365	1	3	LOC5566652	kinesin light chain	kinesin light chain	Klc
0.000100896	0.678421	0.871	0.524	1	3	LOC5568580	protein kinase C	protein kinase C	Pkc53E
0.000102005	0.787556	0.774	0.412	1	3	LOC5567342	EF-hand domain-containing protein D2 homolog	EF-hand domain-containing protein D2 homolog	Swip-1
0.000103404	0.512951	0.516	0.206	1	3	LOC5580158	protein unc-79 homolog	protein unc-79 homolog	unc79
0.000108849	0.98165	0.839	0.488	1	3	LOC23687848	alpha-2 adrenergic receptor	alpha-2 adrenergic receptor	Octalpha2R
0.000117897	0.808942	0.613	0.306	1	3	LOC5577573	uncharacterized LOC5577573	uncharacterized LOC5577573	RhoGEF3
0.000118159	0.76121	0.903	0.576	1	3	LOC5568453	insulin-like growth factor 2 mRNA-binding protein 1	insulin-like growth factor 2 mRNA-binding protein 1	Imp
0.000121462	0.325064	0.645	0.265	1	3	LOC5567107	tetraspanin-13	tetraspanin-13	Tsp97E
0.000121616	0.704059	0.806	0.518	1	3	LOC5576237	dystonin	dystonin	shot
0.000121698	0.578828	0.968	0.8	1	3	LOC5579061	guanine nucleotide-binding protein subunit beta-1	guanine nucleotide-binding protein subunit beta-1	Gbeta13F
0.000121757	0.652104	0.548	0.229	1	3	LOC5567854	acetyl-CoA carboxylase	acetyl-CoA carboxylase	ACC
0.000128218	0.639114	0.581	0.235	1	3	LOC5566585	glutamate--cysteine ligase regulatory subunit	glutamate--cysteine ligase regulatory subunit	Gclm
0.000130331	0.39994	0.935	0.471	1	3	LOC5577375	uncharacterized LOC5577375	uncharacterized LOC5577375	CG32544
0.000131524	0.562129	0.871	0.541	1	3	LOC5572646	DNA-directed RNA polymerase	DNA-directed RNA polymerase	mtRNApol
0.000134431	0.554752	0.806	0.471	1	3	LOC5568784	peroxiredoxin-5	peroxiredoxin-5	Prx5
0.000135378	0.582547	0.645	0.312	1	3	LOC5571255	potassium voltage-gated channel subfamily H member 6	potassium voltage-gated channel subfamily H member 6	sei
0.000140161	0.506449	0.742	0.376	1	3	LOC5571011	RNA polymerase II transcriptional coactivator	RNA polymerase II transcriptional coactivator	Ssb-c31a
0.000140771	0.546256	0.645	0.306	1	3	LOC5576465	serine-rich adhesin for platelets	serine-rich adhesin for platelets	X11Lbeta
0.00014882	0.881408	0.645	0.371	1	3	LOC5577633	uncharacterized LOC5577633	uncharacterized LOC5577633	NA
0.000149173	0.57085	0.516	0.188	1	3	LOC5570106	glutamate receptor ionotropic	glutamate receptor ionotropic	Nmdar2
0.00015319	0.545154	0.516	0.206	1	3	LOC5563757	uncharacterized LOC5563757	uncharacterized LOC5563757	Sln
0.000155458	0.680411	0.613	0.276	1	3	LOC5563924	octopamine receptor Oamb	octopamine receptor Oamb	Oamb
0.000158036	0.538503	0.806	0.412	1	3	LOC5563813	transmembrane protein 198	transmembrane protein 198	CG14234
0.000158752	0.769005	0.839	0.524	1	3	LOC5563715	peripheral plasma membrane protein CASK	peripheral plasma membrane protein CASK	CASK
0.000160775	0.722836	0.71	0.412	1	3	LOC5571932	hexokinase type 2	hexokinase type 2	Hex-A
0.000163169	0.532122	0.613	0.276	1	3	LOC5572668	adenosine kinase	adenosine kinase	Ady43A
0.000163495	0.944411	0.71	0.447	1	3	LOC5575867	acetylcholinesterase	acetylcholinesterase	Ace
0.000165875	0.697269	0.774	0.435	1	3	LOC5566766	uncharacterized LOC5566766	uncharacterized LOC5566766	NA
0.000167938	0.475759	0.806	0.447	1	3	LOC5565863	cyclin-dependent kinase 14	cyclin-dependent kinase 14	Eip63E
0.000169675	0.626072	0.71	0.365	1	3	LOC5579251	kazrin	kazrin	Liprin-gamma
0.000179094	0.654432	1	0.888	1	3	LOC5571729	sushi	sushi	Hasp
0.000180446	0.598446	0.677	0.376	1	3	LOC5571294	kinesin-like protein KIF13A	kinesin-like protein KIF13A	Khc-73
0.000180985	0.570891	0.645	0.306	1	3	LOC5575809	tyrosine-protein phosphatase 10D	tyrosine-protein phosphatase 10D	Ptp10D;Ptp4E
0.00018663	0.636601	0.613	0.306	1	3	LOC5575371	glycoprotein 3-alpha-L-fucosyltransferase A	glycoprotein 3-alpha-L-fucosyltransferase A	FucTA
0.00018832	0.861216	0.774	0.441	1	3	LOC5563709	peripheral plasma membrane protein CASK	peripheral plasma membrane protein CASK	CASK
0.000188737	0.464894	0.774	0.459	1	3	LOC5566520	tumor suppressor candidate 3	tumor suppressor candidate 3	Ostgamma
0.00019058	0.439608	0.677	0.324	1	3	LOC5567037	NADP-dependent malic enzyme	NADP-dependent malic enzyme	Men
0.0001971	0.647857	0.839	0.424	1	3	LOC110674205	collagen alpha chain CG42342	collagen alpha chain CG42342	NA
0.000198079	0.688456	0.806	0.506	1	3	LOC5568591	uncharacterized LOC5568591	uncharacterized LOC5568591	CG10089
0.000201957	0.636337	0.645	0.324	1	3	LOC5573623	1,4-alpha-glucan-branching enzyme	1,4-alpha-glucan-branching enzyme	AGBE
0.000202302	0.834748	0.581	0.259	1	3	LOC5569572	GTP-binding protein Di-Ras2	GTP-binding protein Di-Ras2	CG30158
0.000204368	0.458238	0.806	0.5	1	3	LOC5577365	ras GTPase-activating protein 1	ras GTPase-activating protein 1	vap
0.000213055	0.521694	0.742	0.4	1	3	LOC5570006	protein TIC 214	protein TIC 214	CG17162
0.000217106	0.431282	0.71	0.371	1	3	LOC5575271	enoyl-CoA hydratase domain-containing protein 3	enoyl-CoA hydratase domain-containing protein 3	CG6984
0.000219989	0.663964	0.903	0.671	1	3	LOC5566142	phosphatidate phosphatase LPIN3	phosphatidate phosphatase LPIN3	Lpin
0.00022061	0.635066	0.71	0.353	1	3	LOC5572018	protein stoned-A	protein stoned-A	stnA
0.000223237	0.674128	0.871	0.559	1	3	LOC5577226	neuroligin-4	neuroligin-4	Nlg3
0.00022656	0.436492	0.581	0.259	1	3	LOC5569924	uncharacterized LOC5569924	uncharacterized LOC5569924	CG12991
0.000227296	0.33608	0.935	0.588	1	3	LOC5576538	E3 ubiquitin-protein ligase UBR3	E3 ubiquitin-protein ligase UBR3	Ubr3
0.000243055	0.418525	0.516	0.2	1	3	LOC5569139	sex peptide receptor	sex peptide receptor	SPR
0.000247306	0.613989	0.903	0.665	1	3	LOC5563615	serine-rich adhesin for platelets	serine-rich adhesin for platelets	CG31635
0.000252454	0.668984	0.806	0.6	1	3	LOC5579800	serine/threonine-protein kinase MARK2	serine/threonine-protein kinase MARK2	par-1
0.000253101	0.554879	0.968	0.676	1	3	LOC5572358	uncharacterized LOC5572358	uncharacterized LOC5572358	dmpd
0.000253594	0.422978	0.548	0.235	1	3	LOC5572903	calcium uptake protein 1 homolog	calcium uptake protein 1 homolog	MICU1
0.000255413	0.416189	0.806	0.435	1	3	LOC5569057	attractin	attractin	dsd
0.000256033	0.620565	0.935	0.706	1	3	LOC5565635	glutathione-specific gamma-glutamylcyclotransferase 1	glutathione-specific gamma-glutamylcyclotransferase 1	CG10365
0.000262556	0.537242	0.516	0.206	1	3	LOC5564297	E3 ubiquitin-protein ligase MYLIP	E3 ubiquitin-protein ligase MYLIP	dnr1
0.000264395	0.519041	0.677	0.382	1	3	LOC5580205	dipeptidase 2	dipeptidase 2	CG5282
0.000274604	0.461016	0.581	0.259	1	3	LOC5566081	39S ribosomal protein L11	39S ribosomal protein L11	mRpL11
0.000277815	0.411953	0.581	0.253	1	3	LOC5568914	ADP-ribosylation factor-like protein 8	ADP-ribosylation factor-like protein 8	Arl8
0.000278945	0.984579	0.581	0.288	1	3	LOC5572987	pheromone-regulated protein PRM7	pheromone-regulated protein PRM7	NA
0.000284469	0.454137	0.548	0.235	1	3	LOC5569977	potassium/sodium hyperpolarization-activated cyclic nucleotide-gated channel 2	potassium/sodium hyperpolarization-activated cyclic nucleotide-gated channel 2	Ih
0.000287962	0.634359	1	0.888	1	3	LOC5573531	ELAV-like protein 2	ELAV-like protein 2	NA
0.000295496	0.728331	0.581	0.294	1	3	LOC5576390	sodium/calcium exchanger 1	sodium/calcium exchanger 1	Calx
0.000300816	0.551621	0.613	0.306	1	3	LOC5565513	glycogenin-1	glycogenin-1	NA
0.000303542	0.427247	0.516	0.224	1	3	LOC110677055	ras-interacting protein RIP3	ras-interacting protein RIP3	CG12071
0.000307777	1.94539	0.871	0.688	1	3	LOC5578520	polypyrimidine tract-binding protein 2	polypyrimidine tract-binding protein 2	heph
0.000311924	0.559263	0.774	0.406	1	3	LOC5578948	disheveled-associated activator of morphogenesis 1	disheveled-associated activator of morphogenesis 1	DAAM
0.000317567	0.666202	0.935	0.765	1	3	LOC5579032	syndecan	syndecan	Sdc
0.000325555	0.343942	0.871	0.541	1	3	LOC5564728	serine-rich adhesin for platelets	serine-rich adhesin for platelets	cdc14
0.000335111	0.640802	0.516	0.218	1	3	LOC5568197	receptor expression-enhancing protein 2	receptor expression-enhancing protein 2	CG5539
0.000339086	0.718871	0.742	0.482	1	3	LOC5569762	uncharacterized protein PFB0145c	uncharacterized protein PFB0145c	Msp300
0.000339841	0.483541	0.806	0.529	1	3	LOC5574827	coiled-coil domain-containing protein AGAP005037	coiled-coil domain-containing protein AGAP005037	CG32809
0.000350284	0.444371	0.645	0.382	1	3	LOC110676690	solute carrier family 41 member 1	solute carrier family 41 member 1	CG33181
0.000352361	0.426919	0.968	0.729	1	3	LOC5576263	maternal protein pumilio	maternal protein pumilio	pum
0.000373794	0.622981	0.548	0.229	1	3	LOC5580156	neurogenic locus protein delta	neurogenic locus protein delta	NimC2
0.000380765	0.498749	0.516	0.206	1	3	LOC5568567	uncharacterized LOC5568567	uncharacterized LOC5568567	dpr14
0.000386911	0.57782	0.806	0.482	1	3	LOC5571599	protein encore	protein encore	enc
0.000388446	0.345245	0.903	0.582	1	3	LOC5569552	uncharacterized LOC5569552	uncharacterized LOC5569552	bves
0.000394246	0.543368	1	0.788	1	3	LOC5568412	uncharacterized LOC5568412	uncharacterized LOC5568412	OtopLa
0.000406643	0.846768	0.677	0.376	1	3	LOC5575881	irregular chiasm C-roughest protein	irregular chiasm C-roughest protein	kirre;rst
0.000415866	0.328323	0.806	0.465	1	3	LOC5569604	nucleobindin-2	nucleobindin-2	NUCB1
0.000464907	0.398578	0.677	0.312	1	3	LOC5574739	endothelin-converting enzyme homolog	endothelin-converting enzyme homolog	Nep3
0.000476565	0.482524	0.613	0.271	1	3	LOC5568734	large proline-rich protein BAG6	large proline-rich protein BAG6	CG7546
0.000478216	0.34302	0.645	0.335	1	3	LOC5567755	voltage-dependent calcium channel subunit alpha-2/delta-3	voltage-dependent calcium channel subunit alpha-2/delta-3	stj
0.000485421	0.768363	0.548	0.259	1	3	LOC110674084	uncharacterized LOC110674084	uncharacterized LOC110674084	NA
0.000507236	0.608034	0.613	0.324	1	3	LOC5578974	protein GDAP2 homolog	protein GDAP2 homolog	Gdap2
0.000508564	0.822707	0.774	0.535	1	3	LOC5576163	UDP-N-acetylglucosamine--peptide N-acetylglucosaminyltransferase 110 kDa subunit	UDP-N-acetylglucosamine--peptide N-acetylglucosaminyltransferase 110 kDa subunit	sxc
0.000509019	0.584886	0.677	0.376	1	3	LOC5565754	RNA-binding protein Nova-1	RNA-binding protein Nova-1	ps
0.000517483	0.56621	0.871	0.571	1	3	LOC5579463	probable G-protein coupled receptor 158	probable G-protein coupled receptor 158	smog
0.000521711	0.45508	0.516	0.212	1	3	LOC5576553	4-aminobutyrate aminotransferase	4-aminobutyrate aminotransferase	Gabat
0.000550514	0.344735	0.968	0.688	1	3	LOC5564816	rho-related BTB domain-containing protein 1	rho-related BTB domain-containing protein 1	RhoBTB
0.000552112	0.322461	0.581	0.247	1	3	LOC5577919	metaxin-2	metaxin-2	CG8004;CG5662
0.000554021	0.490192	0.806	0.482	1	3	LOC5568344	protein similar	protein similar	NA
0.000579245	0.36078	0.839	0.518	1	3	LOC5568493	protein sax-3	protein sax-3	NA
0.000584442	0.403968	0.935	0.659	1	3	LOC5568528	nuclear pore complex protein DDB_G0274915	nuclear pore complex protein DDB_G0274915	tyf
0.000587081	0.718932	0.548	0.253	1	3	LOC5576835	V-type proton ATPase subunit G	V-type proton ATPase subunit G	Vha13
0.000602518	0.44279	0.548	0.229	1	3	LOC5572379	uncharacterized LOC5572379	uncharacterized LOC5572379	beat-VII
0.000629901	0.615581	0.581	0.3	1	3	LOC5576998	myotubularin-related protein 8	myotubularin-related protein 8	CG3530
0.000673142	0.441952	0.71	0.394	1	3	LOC5569927	midnolin homolog	midnolin homolog	stx
0.000673794	0.46838	0.806	0.482	1	3	LOC5572063	dual specificity tyrosine-phosphorylation-regulated kinase 2	dual specificity tyrosine-phosphorylation-regulated kinase 2	Dyrk3
0.000682289	0.462634	0.71	0.394	1	3	LOC5567874	microtubule-associated serine/threonine-protein kinase 3	microtubule-associated serine/threonine-protein kinase 3	dop
0.00068588	0.566183	0.677	0.424	1	3	LOC5569014	dynamin	dynamin	shi
0.000688083	0.558893	0.742	0.441	1	3	LOC5568540	syntaxin-binding protein 5	syntaxin-binding protein 5	Tomosyn
0.000732393	0.546722	0.806	0.471	1	3	LOC110676490	NA	NA	NA
0.00073492	0.624316	0.581	0.294	1	3	LOC110675282	uncharacterized LOC110675282	uncharacterized LOC110675282	NA
0.000741763	0.490912	0.581	0.306	1	3	LOC5580002	JNK-interacting protein 1	JNK-interacting protein 1	Aplip1
0.000750598	0.730487	0.968	0.724	1	3	LOC5564460	neuronal calcium sensor 2	neuronal calcium sensor 2	CG7646
0.000754727	0.648741	1	0.671	1	3	LOC5565368	metallo-beta-lactamase domain-containing protein 1	metallo-beta-lactamase domain-containing protein 1	CG9117
0.000775803	0.489467	0.516	0.218	1	3	LOC5574868	uncharacterized LOC5574868	uncharacterized LOC5574868	CG3078
0.000777292	0.3853	0.645	0.324	1	3	LOC5570431	transmembrane protein 138	transmembrane protein 138	CG13999
0.000791202	0.392782	0.839	0.547	1	3	LOC5565935	GTP-binding protein Di-Ras2	GTP-binding protein Di-Ras2	NA
0.000827503	0.51065	0.742	0.459	1	3	LOC5568929	uncharacterized LOC5568929	uncharacterized LOC5568929	Wdr62
0.000864299	0.793885	0.677	0.382	1	3	LOC110674126	NA	NA	NA
0.000870868	0.467318	0.871	0.606	1	3	LOC5571262	dnaJ homolog subfamily C member 5 homolog	dnaJ homolog subfamily C member 5 homolog	Csp
0.000873876	0.596961	0.516	0.224	1	3	LOC5567930	calcium-binding mitochondrial carrier protein Aralar1	calcium-binding mitochondrial carrier protein Aralar1	aralar1
0.000879592	0.519637	0.645	0.347	1	3	LOC5568481	mitochondrial folate transporter/carrier	mitochondrial folate transporter/carrier	CG8026
0.000881568	0.325476	1	0.935	1	3	LOC5577289	ras-like GTP-binding protein Rho1	ras-like GTP-binding protein Rho1	Rho1
0.000934074	0.532509	0.774	0.488	1	3	LOC5572816	AF4/FMR2 family member 4	AF4/FMR2 family member 4	Reph
0.000936487	0.332855	0.516	0.229	1	3	LOC5569077	E3 ubiquitin-protein ligase Su(dx)	E3 ubiquitin-protein ligase Su(dx)	Su(dx)
0.000943995	0.470141	0.968	0.771	1	3	LOC5575718	V-type proton ATPase subunit E	V-type proton ATPase subunit E	Vha26
0.000955921	0.47777	0.677	0.371	1	3	LOC5567464	calcium channel flower	calcium channel flower	fwe
0.00095869	0.609579	0.806	0.629	1	3	LOC5569700	ras-related protein Rab-5B	ras-related protein Rab-5B	Rab5
0.000973056	0.361789	0.871	0.582	1	3	LOC5578696	phosphofurin acidic cluster sorting protein 2	phosphofurin acidic cluster sorting protein 2	KrT95D
0.000978392	1.03003	0.742	0.453	1	3	LOC110675586	NA	NA	NA
0.000986805	0.712937	0.903	0.618	1	3	LOC5568022	small conductance calcium-activated potassium channel protein	small conductance calcium-activated potassium channel protein	SK
0.000998097	0.3827	0.742	0.424	1	3	LOC5577342	E3 ubiquitin-protein ligase KCMF1	E3 ubiquitin-protein ligase KCMF1	CG15286;Kcmf1
0.00100374	0.521825	0.903	0.582	1	3	LOC5571900	ras-like protein 3	ras-like protein 3	Rap1
0.00100672	0.38667	0.774	0.465	1	3	LOC5569590	zinc finger protein 706	zinc finger protein 706	CG18081;CG15715
0.00105052	0.416134	0.516	0.224	1	3	LOC5573832	centrosomal protein of 164 kDa	centrosomal protein of 164 kDa	CG9170
0.00105239	0.668131	0.806	0.541	1	3	LOC5572820	uncharacterized LOC5572820	uncharacterized LOC5572820	kek2
0.00108526	0.407388	0.71	0.429	1	3	LOC5578943	V-type proton ATPase 116 kDa subunit a	V-type proton ATPase 116 kDa subunit a	Vha100-1
0.00108733	0.509754	0.806	0.471	1	3	LOC5578343	H/ACA ribonucleoprotein complex subunit 4	H/ACA ribonucleoprotein complex subunit 4	Nop60B
0.0011187	0.440653	0.871	0.688	1	3	LOC5569015	cAMP-dependent protein kinase catalytic subunit	cAMP-dependent protein kinase catalytic subunit	Pka-C1
0.00113451	0.409617	0.516	0.247	1	3	LOC5580237	protein preli-like	protein preli-like	prel
0.0011516	0.423256	0.774	0.459	1	3	LOC5572366	endophilin-B1	endophilin-B1	EndoB
0.00115922	0.423775	0.581	0.294	1	3	LOC5570917	ethanolaminephosphotransferase 1	ethanolaminephosphotransferase 1	CG33116
0.00119067	0.331094	0.548	0.259	1	3	LOC5571895	1-phosphatidylinositol 4,5-bisphosphate phosphodiesterase	1-phosphatidylinositol 4,5-bisphosphate phosphodiesterase	norpA
0.00120887	0.7008	0.581	0.294	1	3	LOC5567400	uncharacterized LOC5567400	uncharacterized LOC5567400	CG5071
0.0012144	0.624216	0.677	0.418	1	3	LOC23687802	serine/threonine-protein kinase grp	serine/threonine-protein kinase grp	grp
0.00122316	0.420097	0.871	0.565	1	3	LOC5567461	transcription factor GAGA	transcription factor GAGA	Trl
0.00123845	0.371162	0.581	0.288	1	3	LOC110676126	protein FAM13A	protein FAM13A	CG6424
0.00124958	0.366366	0.806	0.541	1	3	LOC5571798	synaptic functional regulator FMR1	synaptic functional regulator FMR1	Fmr1
0.00126003	0.45869	0.839	0.529	1	3	LOC5565116	neurobeachin	neurobeachin	rg
0.00130469	0.516786	0.613	0.335	1	3	LOC5571414	actin-related protein 2/3 complex subunit 4	actin-related protein 2/3 complex subunit 4	Arpc4
0.0013609	0.513196	0.613	0.359	1	3	LOC5566654	NADH dehydrogenase [ubiquinone] flavoprotein 2	NADH dehydrogenase [ubiquinone] flavoprotein 2	ND-24
0.0013671	0.52711	0.935	0.771	1	3	LOC5577988	serine/threonine-protein kinase minibrain	serine/threonine-protein kinase minibrain	mnb
0.00136819	0.549385	0.677	0.406	1	3	LOC5565309	cyclin-dependent kinase 5 activator 1	cyclin-dependent kinase 5 activator 1	Cdk5alpha
0.00138765	0.458176	0.935	0.641	1	3	LOC5565848	ubiquitin-conjugating enzyme E2 E1	ubiquitin-conjugating enzyme E2 E1	Ubc2
0.00140632	0.393785	0.71	0.388	1	3	LOC110676528	NA	NA	NA
0.00142849	0.666847	0.581	0.324	1	3	LOC110674772	amyloid beta A4 precursor protein-binding family A member 2-like	amyloid beta A4 precursor protein-binding family A member 2-like	NA
0.00145417	0.633981	0.903	0.712	1	3	LOC5569646	zwei Ig domain protein zig-8	zwei Ig domain protein zig-8	dpr11
0.00151163	0.411765	0.645	0.353	1	3	LOC5565467	dipeptidyl aminopeptidase-like protein 6	dipeptidyl aminopeptidase-like protein 6	CG45002
0.00152114	0.431444	0.935	0.571	1	3	LOC5578284	pikachurin	pikachurin	SP2353
0.00152935	0.53878	0.548	0.3	1	3	LOC5570003	small G protein signaling modulator 2	small G protein signaling modulator 2	CG1695;tbc
0.00153464	0.489682	0.968	0.812	1	3	LOC5565701	cytochrome c oxidase subunit 5A	cytochrome c oxidase subunit 5A	COX5A
0.00153613	0.503352	0.839	0.682	1	3	LOC5570233	malate dehydrogenase	malate dehydrogenase	CG10749;CG10748;Mdh2
0.00154467	0.44257	0.677	0.359	1	3	LOC5573515	zinc finger protein ubi-d4	zinc finger protein ubi-d4	tth
0.00154781	0.464078	0.806	0.535	1	3	LOC5574326	tau-tubulin kinase homolog Asator	tau-tubulin kinase homolog Asator	NA
0.00158686	0.57694	0.742	0.471	1	3	LOC5568820	S-adenosylmethionine decarboxylase proenzyme	S-adenosylmethionine decarboxylase proenzyme	SamDC
0.00161382	0.353498	0.806	0.488	1	3	LOC5564769	grpE protein homolog	grpE protein homolog	Roe1
0.00162495	0.647689	0.968	0.929	1	3	LOC5569269	complexin	complexin	cpx
0.00165777	0.331165	0.71	0.394	1	3	LOC5577379	potassium voltage-gated channel protein eag	potassium voltage-gated channel protein eag	eag
0.00167017	0.407507	1	0.906	1	3	LOC5569745	12 kDa FK506-binding protein	12 kDa FK506-binding protein	Fkbp12
0.00177954	0.395929	1	0.912	1	3	LOC5567168	beta-amyloid-like protein	beta-amyloid-like protein	Appl
0.00179111	0.416644	0.774	0.476	1	3	LOC5566751	UPF0729 protein AAEL015238	UPF0729 protein AAEL015238	CG18508
0.00184765	0.525485	0.71	0.406	1	3	LOC5578996	autophagy-related protein 2 homolog A	autophagy-related protein 2 homolog A	Atg2
0.00186054	0.524044	0.774	0.482	1	3	LOC110677665	uncharacterized LOC110677665	uncharacterized LOC110677665	prage
0.00186501	0.519798	0.613	0.335	1	3	LOC5578495	zinc finger protein 2	zinc finger protein 2	zfh2
0.00188769	0.424578	0.613	0.353	1	3	LOC5570306	1-phosphatidylinositol 4,5-bisphosphate phosphodiesterase epsilon-1	1-phosphatidylinositol 4,5-bisphosphate phosphodiesterase epsilon-1	NA
0.0019392	0.355336	0.645	0.341	1	3	LOC5573011	phosphatidate cytidylyltransferase	phosphatidate cytidylyltransferase	Cds
0.0019582	0.400901	0.677	0.347	1	3	LOC5564192	uncharacterized LOC5564192	uncharacterized LOC5564192	NA
0.00197539	0.851623	0.581	0.335	1	3	LOC5574086	collagen alpha-1(XVIII) chain	collagen alpha-1(XVIII) chain	Mp
0.00197901	0.592131	0.548	0.3	1	3	LOC5572344	probable serine/threonine-protein kinase yakA	probable serine/threonine-protein kinase yakA	NA
0.00198906	0.7201	0.742	0.453	1	3	LOC110676782	NA	NA	NA
0.00207825	0.376108	0.774	0.441	1	3	LOC5565476	zinc finger protein rotund	zinc finger protein rotund	sqz
0.00209765	0.408505	0.968	0.871	1	3	LOC5568611	repressor of RNA polymerase III transcription MAF1 homolog	repressor of RNA polymerase III transcription MAF1 homolog	NA
0.00209768	0.341358	0.613	0.306	1	3	LOC5572019	protein stoned-B	protein stoned-B	stnB
0.00212014	0.439891	0.71	0.435	1	3	LOC5570290	protein disabled	protein disabled	Dab
0.00222643	0.540363	0.613	0.318	1	3	LOC5572587	uncharacterized LOC5572587	uncharacterized LOC5572587	NA
0.00222665	0.542565	0.903	0.7	1	3	LOC23687644	phosphatidylinositol 3,4,5-trisphosphate 3-phosphatase and dual-specificity protein phosphatase PTEN	phosphatidylinositol 3,4,5-trisphosphate 3-phosphatase and dual-specificity protein phosphatase PTEN	Pten
0.00224567	0.599528	0.613	0.365	1	3	LOC5571461	ceramide synthase 6	ceramide synthase 6	schlank
0.00226143	0.48788	0.581	0.3	1	3	LOC5564723	poly(U)-binding-splicing factor half pint	poly(U)-binding-splicing factor half pint	hfp
0.00229276	0.465943	0.677	0.412	1	3	LOC5566784	phosphatidylinositol 4-phosphate 5-kinase type-1 alpha	phosphatidylinositol 4-phosphate 5-kinase type-1 alpha	PIP5K59B
0.00230999	0.459951	0.516	0.271	1	3	LOC5574602	protein RUFY3	protein RUFY3	CG31064
0.00232651	0.757629	0.935	0.741	1	3	LOC110674225	uncharacterized membrane protein DDB_G0293934-like	uncharacterized membrane protein DDB_G0293934-like	NA
0.00234169	0.391378	0.742	0.465	1	3	LOC5580230	microtubule-associated protein tau	microtubule-associated protein tau	NA
0.00236845	0.427256	0.903	0.776	1	3	LOC5565892	reticulon-1-A	reticulon-1-A	NA
0.00238055	0.52717	0.935	0.806	1	3	LOC5569237	NA	NA	NA
0.00246314	0.387221	0.581	0.318	1	3	LOC5579823	synaptotagmin-14	synaptotagmin-14	Syt14
0.00248783	0.388064	0.548	0.282	1	3	LOC110676417	39S ribosomal protein L52	39S ribosomal protein L52	mRpL52
0.0025025	0.347061	0.677	0.394	1	3	LOC5568680	tropomodulin	tropomodulin	tmod
0.00250678	0.630226	0.774	0.494	1	3	LOC5577739	ras-related protein Rap-2a	ras-related protein Rap-2a	NA
0.00251247	0.493425	0.581	0.3	1	3	LOC5571145	uncharacterized protein KIAA1109	uncharacterized protein KIAA1109	tweek
0.00256344	1.05518	0.645	0.424	1	3	LOC110677724	NA	NA	NA
0.00258294	0.411211	0.968	0.771	1	3	LOC5573732	V-type proton ATPase 16 kDa proteolipid subunit	V-type proton ATPase 16 kDa proteolipid subunit	Vha16-1
0.00258934	0.533799	0.516	0.253	1	3	LOC5567816	uncharacterized LOC5567816	uncharacterized LOC5567816	NA
0.00262456	0.533428	0.677	0.459	1	3	LOC5568247	ankyrin repeat domain-containing protein 13C	ankyrin repeat domain-containing protein 13C	CG5742
0.00267613	0.690076	0.613	0.365	1	3	LOC5566683	nephrin	nephrin	side-V
0.00274768	0.536346	0.871	0.576	1	3	LOC5563948	type I inositol 1,4,5-trisphosphate 5-phosphatase	type I inositol 1,4,5-trisphosphate 5-phosphatase	5PtaseI
0.00278897	0.41788	0.871	0.741	1	3	LOC5568814	fatty acid synthase	fatty acid synthase	FASN1;FASN2
0.00284385	0.427178	0.903	0.671	1	3	LOC5577461	ubiquitin carboxyl-terminal hydrolase 64E	ubiquitin carboxyl-terminal hydrolase 64E	Usp47
0.00288069	0.553416	0.903	0.635	1	3	LOC110679566	protein couch potato	protein couch potato	NA
0.0029168	0.390339	0.613	0.318	1	3	LOC5578806	endoplasmic reticulum resident protein 44	endoplasmic reticulum resident protein 44	CG9911
0.00301694	0.433845	0.645	0.371	1	3	LOC5576864	mitochondrial import inner membrane translocase subunit TIM44	mitochondrial import inner membrane translocase subunit TIM44	CG11779
0.00303781	0.370077	0.871	0.553	1	3	LOC5569137	roundabout homolog 3	roundabout homolog 3	plum
0.00310083	0.467934	0.677	0.388	1	3	LOC5571016	SHC-transforming protein 4	SHC-transforming protein 4	Shc
0.00315949	0.362871	0.742	0.5	1	3	LOC5567709	ras-related protein Rab-3	ras-related protein Rab-3	Rab3
0.003198	0.398677	0.548	0.282	1	3	LOC5573821	probable cysteine desulfurase	probable cysteine desulfurase	Nfs1
0.0031982	0.51447	0.871	0.706	1	3	LOC5575162	zinc-type alcohol dehydrogenase-like protein C1773.06c	zinc-type alcohol dehydrogenase-like protein C1773.06c	Drat
0.00324193	0.452512	0.968	0.753	1	3	LOC5570397	ephrin type-B receptor 5	ephrin type-B receptor 5	Eph
0.0033186	0.547826	0.548	0.306	1	3	LOC110677921	probable serine/threonine-protein kinase DDB_G0282963	probable serine/threonine-protein kinase DDB_G0282963	CG8910
0.00336433	0.350499	0.645	0.365	1	3	LOC5576462	uncharacterized LOC5576462	uncharacterized LOC5576462	NA
0.00337702	0.637868	0.516	0.276	1	3	LOC5571423	titin	titin	side-II
0.00339585	0.435567	0.613	0.359	1	3	LOC5564056	cystathionine gamma-lyase	cystathionine gamma-lyase	Eip55E
0.00341911	0.565583	0.581	0.353	1	3	LOC5563793	protein MON2 homolog	protein MON2 homolog	mon2
0.00353688	0.347948	0.742	0.459	1	3	LOC5576646	uncharacterized LOC5576646	uncharacterized LOC5576646	CG33144
0.00355719	0.321287	0.742	0.447	1	3	LOC5570208	40S ribosomal protein S12	40S ribosomal protein S12	tko
0.00364836	0.421052	0.71	0.447	1	3	LOC5565770	protein SMG5	protein SMG5	Smg5
0.00372375	0.359686	0.903	0.771	1	3	LOC5568091	protein turtle	protein turtle	tutl
0.00373499	0.599318	0.774	0.571	1	3	LOC5574816	V-type proton ATPase subunit F	V-type proton ATPase subunit F	Vha14-1
0.00374878	0.443177	0.71	0.412	1	3	LOC5570505	myosin heavy chain	myosin heavy chain	zip
0.00375735	0.45749	0.806	0.582	1	3	LOC5568880	V-type proton ATPase subunit G	V-type proton ATPase subunit G	NA
0.00379628	0.340586	0.645	0.365	1	3	LOC5576841	endoplasmin	endoplasmin	Gp93
0.00392543	0.453555	0.548	0.312	1	3	LOC5579326	mitochondrial import inner membrane translocase subunit Tim17-A	mitochondrial import inner membrane translocase subunit Tim17-A	CG1724;Tim17b2
0.00394026	0.651818	0.839	0.547	1	3	LOC5570788	serine/threonine-protein kinase PRP4 homolog	serine/threonine-protein kinase PRP4 homolog	CG7028
0.00417589	0.419373	0.742	0.447	1	3	LOC5580164	large neutral amino acids transporter small subunit 1	large neutral amino acids transporter small subunit 1	CG1607
0.00420568	0.434126	0.581	0.294	1	3	LOC5564565	tyrosine-protein kinase Fer	tyrosine-protein kinase Fer	FER
0.00434183	0.373605	0.613	0.329	1	3	LOC5575838	acetylcholine receptor subunit alpha-like	acetylcholine receptor subunit alpha-like	nAChRalpha4
0.00440938	0.443355	0.935	0.718	1	3	LOC5575438	semaphorin-1A	semaphorin-1A	Sema1a
0.0044106	0.320695	0.806	0.471	1	3	LOC5569471	phosphatidylinositide phosphatase SAC1	phosphatidylinositide phosphatase SAC1	Sac1
0.0044137	0.332011	1	0.741	1	3	LOC5568949	uncharacterized LOC5568949	uncharacterized LOC5568949	CG6024
0.00455962	0.502675	0.742	0.494	1	3	LOC5578628	serine-rich adhesin for platelets	serine-rich adhesin for platelets	jvl
0.0045838	0.3241	0.645	0.347	1	3	LOC5568141	calcium-transporting ATPase sarcoplasmic/endoplasmic reticulum type	calcium-transporting ATPase sarcoplasmic/endoplasmic reticulum type	SERCA
0.00458425	0.349384	0.548	0.282	1	3	LOC5572925	isocitrate dehydrogenase [NAD] subunit beta	isocitrate dehydrogenase [NAD] subunit beta	Idh3b
0.00458774	0.515158	0.742	0.518	1	3	LOC5573401	NA	NA	NA
0.00461431	0.663397	0.677	0.412	1	3	LOC5569846	glutamate receptor 1	glutamate receptor 1	GluRIA;GluRIB
0.00463574	0.370721	0.613	0.4	1	3	LOC5569979	neuronal acetylcholine receptor subunit alpha-7	neuronal acetylcholine receptor subunit alpha-7	nAChRalpha6
0.00473783	0.449972	0.548	0.329	1	3	LOC5569576	protein kintoun	protein kintoun	Nop17l
0.00481284	0.33546	0.516	0.259	1	3	LOC5564344	voltage-dependent calcium channel type A subunit alpha-1	voltage-dependent calcium channel type A subunit alpha-1	NA
0.00482158	0.411453	0.548	0.282	1	3	LOC5578104	regulator of microtubule dynamics protein 1	regulator of microtubule dynamics protein 1	NA
0.00482965	0.482835	0.903	0.718	1	3	LOC5571289	septin-7	septin-7	pnut
0.00484678	0.377353	0.806	0.506	1	3	LOC5566042	WD repeat-containing protein 47	WD repeat-containing protein 47	CG2812
0.00492654	0.377878	0.742	0.494	1	3	LOC5572836	protein disulfide-isomerase A6 homolog	protein disulfide-isomerase A6 homolog	CaBP1
0.0050284	0.340308	0.613	0.324	1	3	LOC5573222	uncharacterized LOC5573222	uncharacterized LOC5573222	CG32225
0.00516051	0.40159	0.516	0.271	1	3	LOC5568380	frizzled-2	frizzled-2	fz2
0.00520911	0.371742	0.968	0.871	1	3	LOC5571186	cytochrome c oxidase subunit 6B1	cytochrome c oxidase subunit 6B1	CG18809
0.0052628	0.409188	0.806	0.518	1	3	LOC5579102	SH3 domain-binding protein 5 homolog	SH3 domain-binding protein 5 homolog	pcs
0.00540351	0.47523	0.806	0.606	1	3	LOC5577501	uncharacterized LOC5577501	uncharacterized LOC5577501	SKIP
0.00568095	0.464158	0.548	0.312	1	3	LOC5569480	neuronal acetylcholine receptor subunit alpha-7	neuronal acetylcholine receptor subunit alpha-7	NA
0.00568595	0.485814	0.516	0.259	1	3	LOC5573756	probable 28S ribosomal protein S25	probable 28S ribosomal protein S25	mRpS25
0.00571429	0.395434	0.903	0.653	1	3	LOC5570794	TPPP family protein CG45057	TPPP family protein CG45057	ringer
0.00582033	0.320046	0.581	0.318	1	3	LOC5567463	ubiquitin-like-conjugating enzyme ATG3	ubiquitin-like-conjugating enzyme ATG3	Atg3
0.00590973	0.442851	0.742	0.524	1	3	LOC5567793	NADH dehydrogenase [ubiquinone] 1 alpha subcomplex subunit 6	NADH dehydrogenase [ubiquinone] 1 alpha subcomplex subunit 6	ND-B14
0.00592811	0.450761	0.581	0.312	1	3	LOC5575159	cysteine/serine-rich nuclear protein 1	cysteine/serine-rich nuclear protein 1	Axud1
0.00603557	0.386929	0.581	0.335	1	3	LOC5567273	uncharacterized LOC5567273	uncharacterized LOC5567273	NA
0.00608171	0.569905	0.871	0.635	1	3	LOC5566210	serine-rich adhesin for platelets	serine-rich adhesin for platelets	CG16779
0.00613412	0.456751	0.581	0.324	1	3	LOC110678376	RNA-binding protein rsd1-like	RNA-binding protein rsd1-like	NA
0.00616353	0.414006	0.677	0.476	1	3	LOC5564183	ubiquitin-conjugating enzyme E2 Q2	ubiquitin-conjugating enzyme E2 Q2	CG2924
0.0061722	0.403077	0.968	0.818	1	3	LOC5571735	cytochrome c oxidase subunit 6C-2	cytochrome c oxidase subunit 6C-2	cype
0.00629546	0.326159	0.613	0.359	1	3	LOC5567836	CD2-associated protein	CD2-associated protein	cindr
0.00640256	0.426103	0.548	0.324	1	3	LOC5564978	uncharacterized LOC5564978	uncharacterized LOC5564978	CG2991
0.00666832	0.320043	0.613	0.329	1	3	LOC5568484	F-actin-methionine sulfoxide oxidase Mical	F-actin-methionine sulfoxide oxidase Mical	NA
0.00674578	0.389968	0.774	0.529	1	3	LOC5565300	trafficking kinesin-binding protein milt	trafficking kinesin-binding protein milt	milt
0.00677877	0.387967	0.613	0.365	1	3	LOC5565765	Golgi phosphoprotein 3 homolog sauron	Golgi phosphoprotein 3 homolog sauron	sau
0.00685502	0.462254	0.742	0.453	1	3	LOC5571976	coactosin-like protein	coactosin-like protein	CG6891
0.00688686	0.359166	0.645	0.365	1	3	LOC5564019	growth hormone-inducible transmembrane protein	growth hormone-inducible transmembrane protein	CG2076;Mics1
0.00689467	0.444687	0.774	0.506	1	3	LOC5571309	sentrin-specific protease 1	sentrin-specific protease 1	NA
0.0069295	0.351825	0.742	0.453	1	3	LOC5574639	muscle calcium channel subunit alpha-1	muscle calcium channel subunit alpha-1	Ca-alpha1D
0.00696358	0.3579	0.903	0.665	1	3	LOC5573555	histone-lysine N-methyltransferase trithorax	histone-lysine N-methyltransferase trithorax	trx
0.00706003	0.36315	0.968	0.888	1	3	LOC5577630	cytochrome c oxidase subunit 6A2	cytochrome c oxidase subunit 6A2	levy
0.00719765	0.635129	0.548	0.294	1	3	LOC5566200	protein sidekick-1	protein sidekick-1	NA
0.00760059	0.320638	0.581	0.329	1	3	LOC5574331	mannose-6-phosphate isomerase	mannose-6-phosphate isomerase	Mpi
0.00768103	0.837321	0.677	0.471	1	3	LOC5578544	uncharacterized LOC5578544	uncharacterized LOC5578544	NA
0.00786246	0.498728	0.645	0.435	1	3	LOC5569782	MOB kinase activator-like 2	MOB kinase activator-like 2	NA
0.00787643	0.375578	0.677	0.424	1	3	LOC5574699	MOXD1 homolog 2	MOXD1 homolog 2	olf413
0.00788773	0.398627	0.839	0.588	1	3	LOC5572759	cytochrome b5	cytochrome b5	Cyt-b5
0.00794189	0.456878	0.903	0.694	1	3	LOC5565400	ornithine decarboxylase antizyme-like	ornithine decarboxylase antizyme-like	NA
0.00795454	0.350651	0.645	0.371	1	3	LOC5572904	carbohydrate sulfotransferase 11	carbohydrate sulfotransferase 11	CG14024
0.00812184	0.333113	0.903	0.735	1	3	LOC5565927	ras-related protein Rab-1A	ras-related protein Rab-1A	NA
0.00818598	0.380291	0.806	0.629	1	3	LOC5563960	eukaryotic translation initiation factor 4H	eukaryotic translation initiation factor 4H	eIF4H1;eIF4H2
0.00823352	0.376326	0.71	0.476	1	3	LOC5575152	elongation factor Ts	elongation factor Ts	mEFTs
0.00834595	0.323825	0.774	0.565	1	3	LOC5564725	serine/threonine-protein kinase 10	serine/threonine-protein kinase 10	Slik
0.00838529	0.540684	0.871	0.582	1	3	LOC5567245	IQ motif and SEC7 domain-containing protein 1	IQ motif and SEC7 domain-containing protein 1	siz
0.00844095	0.371599	0.839	0.582	1	3	LOC5575494	glucose transporter type 1	glucose transporter type 1	NA
0.00848721	0.466583	0.516	0.294	1	3	LOC5573257	alpha-tocopherol transfer protein	alpha-tocopherol transfer protein	NA
0.00860782	0.417076	0.613	0.353	1	3	LOC5577064	calmodulin-binding transcription activator 1	calmodulin-binding transcription activator 1	Camta
0.00862664	0.326908	0.903	0.618	1	3	LOC5578729	acyl-CoA-binding protein	acyl-CoA-binding protein	NA
0.00881102	0.327814	0.548	0.3	1	3	LOC5577060	atlastin	atlastin	NA
0.00890139	0.325497	0.613	0.353	1	3	LOC5577991	actin-related protein 1	actin-related protein 1	Arp1
0.00895339	0.494039	0.548	0.329	1	3	LOC5574516	phosphate carrier protein	phosphate carrier protein	NA
0.00895339	0.366425	0.548	0.329	1	3	LOC23687919	carboxypeptidase D	carboxypeptidase D	svr
0.00921961	0.384992	0.806	0.612	1	3	LOC5578392	uncharacterized LOC5578392	uncharacterized LOC5578392	NA
0.00934102	0.394676	0.774	0.524	1	3	LOC110678373	uncharacterized LOC110678373	uncharacterized LOC110678373	CG16711
0.00940461	0.346891	0.903	0.647	1	3	LOC5571572	breast carcinoma-amplified sequence 3 homolog	breast carcinoma-amplified sequence 3 homolog	rudhira
0.0095228	0.604454	0.839	0.6	1	3	LOC5570893	dual specificity tyrosine-phosphorylation-regulated kinase 2	dual specificity tyrosine-phosphorylation-regulated kinase 2	Dyrk2
0.00971604	0.50758	0.71	0.488	1	3	LOC5566986	uncharacterized LOC5566986	uncharacterized LOC5566986	CG16974
2.88132e-33	3.54129	0.92	0.034	3.65352e-29	4	LOC5564126	enhancer of split mbeta protein	enhancer of split mbeta protein	E(spl)mgamma-HLH;E(spl)m8-HLH;E(spl)m7-HLH;Hesr;E(spl)mdelta-HLH;E(spl)m5-HLH;E(spl)mbeta-HLH;E(spl)m3-HLH
7.06717e-30	3.49962	0.88	0.045	8.96117e-26	4	LOC5570443	protein escargot	protein escargot	wor
1.96482e-29	3.965	0.76	0.017	2.49139e-25	4	LOC5576190	uncharacterized LOC5576190	uncharacterized LOC5576190	insb
1.9154e-26	1.76473	0.6	0	2.42872e-22	4	LOC5564164	hemicentin-1	hemicentin-1	ed;fred
2.36062e-26	2.05844	0.64	0.006	2.99327e-22	4	LOC5568415	achaete-scute complex protein T8	achaete-scute complex protein T8	ase
4.37395e-26	1.44442	0.8	0.04	5.54617e-22	4	LOC5574614	innexin inx3	innexin inx3	Inx3
1.01433e-25	1.87191	0.72	0.023	1.28617e-21	4	LOC5577320	mucin-17	mucin-17	NA
3.01764e-25	1.88374	0.68	0.017	3.82637e-21	4	LOC110679593	uncharacterized LOC110679593	uncharacterized LOC110679593	spdo
1.13552e-24	1.44759	0.56	0	1.43984e-20	4	LOC5579828	MOXD1 homolog 1	MOXD1 homolog 1	CG5235
2.37406e-23	2.02506	0.68	0.028	3.0103e-19	4	LOC5565327	uncharacterized LOC5565327	uncharacterized LOC5565327	insc
9.67196e-23	1.68049	0.64	0.023	1.2264e-18	4	LOC5564376	M-phase inducer phosphatase	M-phase inducer phosphatase	twe;stg
9.59918e-22	1.9367	0.6	0.017	1.21718e-17	4	LOC5567813	protein ECT2	protein ECT2	pbl
1.22535e-21	2.44422	0.72	0.045	1.55375e-17	4	LOC5576819	putative leucine-rich repeat-containing protein DDB_G0290503	putative leucine-rich repeat-containing protein DDB_G0290503	mira
3.16096e-21	3.55801	0.96	0.165	4.0081e-17	4	LOC110679221	uncharacterized LOC110679221	uncharacterized LOC110679221	NA
3.22831e-21	1.85554	0.72	0.045	4.09349e-17	4	LOC5574813	transcription factor Ken 2	transcription factor Ken 2	ken
1.24062e-19	1.37499	0.6	0.028	1.5731e-15	4	LOC5566455	citron Rho-interacting kinase	citron Rho-interacting kinase	sti
8.87226e-19	4.16978	0.92	0.227	1.125e-14	4	LOC5574772	histone H3.3	histone H3.3	NA
5.79848e-18	2.81648	0.56	0.028	7.35247e-14	4	LOC110675596	NA	NA	NA
9.76329e-18	1.1729	0.64	0.045	1.23798e-13	4	LOC5574682	juvenile hormone epoxide hydrolase 1	juvenile hormone epoxide hydrolase 1	Jheh3;Jheh1
2.46208e-16	3.54288	0.88	0.188	3.12191e-12	4	LOC110674026	NA	NA	NA
9.30637e-16	2.67547	1	0.67	1.18005e-11	4	LOC5579467	histone H2A.V	histone H2A.V	His2Av
1.34911e-15	2.51847	1	0.989	1.71067e-11	4	LOC5574783	high mobility group protein D	high mobility group protein D	HmgZ
1.75209e-15	2.63696	0.92	0.307	2.22165e-11	4	LOC5567387	protein neuralized	protein neuralized	neur
2.55834e-14	1.4673	1	1	3.24397e-10	4	LOC23687632	acidic leucine-rich nuclear phosphoprotein 32 family member B	acidic leucine-rich nuclear phosphoprotein 32 family member B	NA
5.60632e-14	1.36967	0.6	0.068	7.10881e-10	4	LOC5578093	structural maintenance of chromosomes protein 2	structural maintenance of chromosomes protein 2	SMC2
1.0316e-13	2.49804	0.84	0.216	1.30807e-09	4	LOC5575298	toll-like receptor Tollo	toll-like receptor Tollo	NA
1.2152e-13	2.91747	0.92	0.455	1.54087e-09	4	LOC5568408	microsomal glutathione S-transferase 1	microsomal glutathione S-transferase 1	Mgstl
1.99225e-13	1.64013	0.84	0.227	2.52617e-09	4	LOC5565409	innexin inx2	innexin inx2	Inx2
1.8154e-12	1.17672	0.56	0.068	2.30193e-08	4	LOC5564681	afadin	afadin	cno
2.10511e-12	1.5411	1	0.983	2.66928e-08	4	LOC23687516	elongation factor 1-alpha	elongation factor 1-alpha	eEF1alpha1
6.54552e-12	1.28446	0.64	0.102	8.29971e-08	4	LOC110681135	zinc finger protein 43-like	zinc finger protein 43-like	nerfin-1
9.22523e-12	1.28592	0.76	0.182	1.16976e-07	4	LOC5573764	uncharacterized LOC5573764	uncharacterized LOC5573764	CG8366
2.57534e-11	1.17116	0.52	0.068	3.26554e-07	4	LOC5564918	cyclin-dependent kinases regulatory subunit	cyclin-dependent kinases regulatory subunit	Cks30A
2.95177e-11	2.04317	0.8	0.278	3.74284e-07	4	LOC5576734	myb-like protein A	myb-like protein A	CG11791
4.70024e-11	0.603483	0.6	0.091	5.95991e-07	4	LOC5574056	uncharacterized LOC5574056	uncharacterized LOC5574056	NA
7.01914e-11	1.93729	0.76	0.222	8.90027e-07	4	LOC5576348	saccharopine dehydrogenase-like oxidoreductase	saccharopine dehydrogenase-like oxidoreductase	Sccpdh1;Sccpdh2
3.04648e-10	0.87784	1	0.949	3.86293e-06	4	LOC5563592	60S ribosomal protein L36	60S ribosomal protein L36	RpL36
6.93287e-10	0.894376	0.6	0.125	8.79087e-06	4	LOC5571000	m7GpppX diphosphatase	m7GpppX diphosphatase	NA
7.59377e-10	0.82528	0.52	0.074	9.6289e-06	4	LOC5578830	CD63 antigen	CD63 antigen	TM4SF
1.4135e-09	1.3182	0.96	0.903	1.79232e-05	4	LOC5573372	heterogeneous nuclear ribonucleoprotein 87F	heterogeneous nuclear ribonucleoprotein 87F	Hrb98DE;Hrb87F
2.10776e-09	2.17756	0.96	0.909	2.67264e-05	4	LOC5573007	DNA N6-methyl adenine demethylase	DNA N6-methyl adenine demethylase	Tet
3.34396e-09	1.0314	0.68	0.205	4.24013e-05	4	LOC5569705	ran GTPase-activating protein	ran GTPase-activating protein	RanGAP
4.60922e-09	0.888381	0.96	0.994	5.84449e-05	4	LOC5576758	60S ribosomal protein L15	60S ribosomal protein L15	RpL15
6.64581e-09	0.60408	0.56	0.097	8.42689e-05	4	LOC5580160	uncharacterized LOC5580160	uncharacterized LOC5580160	CG4455
7.11239e-09	0.798906	0.52	0.097	9.01851e-05	4	LOC5571381	glutathione S-transferase theta-1	glutathione S-transferase theta-1	NA
1.16249e-08	1.15315	0.92	0.943	0.000147404	4	LOC5566079	small ubiquitin-related modifier 3	small ubiquitin-related modifier 3	smt3
1.23305e-08	1.20132	0.96	0.818	0.000156351	4	LOC5579186	translationally-controlled tumor protein homolog	translationally-controlled tumor protein homolog	Tctp
1.24447e-08	0.626766	1	0.983	0.000157799	4	LOC110677919	60S ribosomal protein L27a	60S ribosomal protein L27a	RpL27A
1.59375e-08	1.32754	0.8	0.375	0.000202088	4	LOC5564518	microtubule-associated protein Jupiter	microtubule-associated protein Jupiter	Jupiter
1.74362e-08	0.868856	0.68	0.193	0.00022109	4	LOC5568553	glutaredoxin-related protein 5	glutaredoxin-related protein 5	CG14407
1.7912e-08	0.880512	1	0.994	0.000227124	4	LOC5566959	60S ribosomal protein L7a	60S ribosomal protein L7a	RpL7A
2.19149e-08	0.712626	0.96	0.983	0.000277881	4	LOC5569529	60S ribosomal protein L9	60S ribosomal protein L9	RpL9
2.32837e-08	1.35907	0.92	0.864	0.000295237	4	LOC5568717	protein DEK	protein DEK	Dek
2.83745e-08	1.12392	0.88	0.557	0.000359788	4	LOC5568556	REST corepressor	REST corepressor	CoRest
2.98989e-08	1.27916	0.76	0.233	0.000379118	4	LOC5575254	insulin-like growth factor-binding protein complex acid labile subunit	insulin-like growth factor-binding protein complex acid labile subunit	NA
3.08821e-08	0.784783	0.6	0.142	0.000391585	4	LOC5571662	structural maintenance of chromosomes protein 4	structural maintenance of chromosomes protein 4	glu
3.36517e-08	0.762046	0.56	0.119	0.000426704	4	LOC5572732	thioredoxin domain-containing protein	thioredoxin domain-containing protein	CG11790
3.51838e-08	0.780841	1	0.994	0.00044613	4	LOC5571564	40S ribosomal protein S15Aa	40S ribosomal protein S15Aa	RpS15Aa;RpS15Ab
4.07053e-08	0.693451	1	0.977	0.000516144	4	LOC5580259	60S ribosomal protein L7	60S ribosomal protein L7	RpL7
4.15552e-08	0.871616	0.96	0.977	0.000526919	4	LOC23687901	keratin	keratin	NA
7.60897e-08	1.11204	0.92	0.733	0.000964817	4	LOC110679868	serine-arginine protein 55-like	serine-arginine protein 55-like	B52
7.65092e-08	1.35066	0.76	0.347	0.000970136	4	LOC5579214	deoxynucleoside kinase	deoxynucleoside kinase	dnk
8.70873e-08	0.587149	1	1	0.00110427	4	LOC110676045	40S ribosomal protein S27	40S ribosomal protein S27	NA
1.00174e-07	1.05748	0.88	0.636	0.00127021	4	LOC5578487	DNA-directed RNA polymerases I	DNA-directed RNA polymerases I	RpII18
1.06334e-07	1.19078	0.88	0.585	0.00134832	4	LOC5570913	exportin-1	exportin-1	emb
1.10975e-07	0.772298	1	0.966	0.00140716	4	LOC5570244	60S ribosomal protein L6	60S ribosomal protein L6	RpL6
1.10977e-07	1.28677	0.88	0.602	0.00140719	4	LOC5566793	THO complex subunit 4-A	THO complex subunit 4-A	Ref1
1.11016e-07	0.618361	1	0.989	0.00140769	4	LOC5567163	40S ribosomal protein S3a	40S ribosomal protein S3a	RpS3A
1.78692e-07	1.2771	0.88	0.903	0.00226581	4	LOC5573211	polyadenylate-binding protein	polyadenylate-binding protein	CG4612;pAbp
2.03217e-07	0.973308	0.96	0.869	0.00257679	4	LOC5566847	polyubiquitin-C	polyubiquitin-C	CG11700
2.10155e-07	0.746024	1	0.983	0.00266476	4	LOC5578243	60S ribosomal protein L23	60S ribosomal protein L23	RpL23
2.32277e-07	1.28944	1	0.875	0.00294527	4	LOC5565301	protein BTG1	protein BTG1	NA
3.33779e-07	0.806626	0.6	0.17	0.00423232	4	LOC5573866	alpha-2-macroglobulin receptor-associated protein	alpha-2-macroglobulin receptor-associated protein	CG8507
3.34142e-07	0.9494	0.68	0.278	0.00423692	4	LOC5569203	mitotic checkpoint protein BUB3	mitotic checkpoint protein BUB3	Bub3
5.03566e-07	1.05833	0.64	0.222	0.00638522	4	LOC5577816	serine/threonine-protein kinase polo	serine/threonine-protein kinase polo	polo
5.4835e-07	0.806625	0.68	0.216	0.00695307	4	LOC5570700	protein sidekick	protein sidekick	NA
6.15954e-07	1.25892	0.92	0.835	0.0078103	4	LOC5573536	modifier of mdg4	modifier of mdg4	NA
6.56763e-07	0.790008	0.96	0.943	0.00832776	4	LOC5572365	40S ribosomal protein S18	40S ribosomal protein S18	RpS18
7.2345e-07	0.638038	1	0.983	0.00917335	4	LOC5568090	ubiquitin-60S ribosomal protein L40	ubiquitin-60S ribosomal protein L40	RpL40
1.12703e-06	1.60093	0.76	0.449	0.0142908	4	LOC5571453	death-associated inhibitor of apoptosis 1	death-associated inhibitor of apoptosis 1	Diap1
1.25983e-06	1.63944	0.88	0.71	0.0159746	4	LOC5578107	RNA-binding protein 24-A	RNA-binding protein 24-A	CG12288;mod
1.27683e-06	0.900236	0.96	0.869	0.0161903	4	LOC5564924	NA	NA	NA
2.01432e-06	0.724365	0.52	0.142	0.0255416	4	LOC5567902	probable Ufm1-specific protease 2	probable Ufm1-specific protease 2	CG16979
3.36645e-06	0.778557	1	0.858	0.0426865	4	LOC5566474	C-terminal-binding protein	C-terminal-binding protein	CtBP
3.71141e-06	0.979543	0.92	0.727	0.0470607	4	LOC5569076	ATP-dependent RNA helicase WM6	ATP-dependent RNA helicase WM6	Hel25E
3.84796e-06	0.963769	0.92	0.619	0.0487921	4	LOC5577382	uncharacterized LOC5577382	uncharacterized LOC5577382	east
4.33304e-06	0.696701	0.68	0.25	0.0549429	4	LOC110681513	uncharacterized LOC110681513	uncharacterized LOC110681513	NA
4.48548e-06	1.35358	0.88	0.756	0.0568759	4	LOC5571687	longitudinals lacking protein	longitudinals lacking protein	NA
4.49273e-06	0.740194	0.56	0.176	0.0569678	4	LOC5566864	UPF0587 protein GA18326	UPF0587 protein GA18326	CG4646
4.55145e-06	1.02639	0.72	0.358	0.0577124	4	LOC5563768	death-associated protein kinase related	death-associated protein kinase related	Drak
4.71831e-06	0.711259	0.6	0.216	0.0598282	4	LOC5565023	basic proline-rich protein	basic proline-rich protein	NA
5.1311e-06	0.503881	0.52	0.148	0.0650623	4	LOC5578992	5'-3' exoribonuclease 2 homolog	5'-3' exoribonuclease 2 homolog	Rat1
5.17663e-06	1.26362	0.88	0.665	0.0656396	4	LOC5563787	pollen-specific leucine-rich repeat extensin-like protein 1	pollen-specific leucine-rich repeat extensin-like protein 1	NA
5.5954e-06	0.873144	0.88	0.79	0.0709496	4	LOC5574494	small nuclear ribonucleoprotein-associated protein B	small nuclear ribonucleoprotein-associated protein B	SmB
6.73112e-06	0.934618	0.72	0.318	0.0853506	4	LOC5576101	nucleolar and coiled-body phosphoprotein 1	nucleolar and coiled-body phosphoprotein 1	CG1737
6.81695e-06	0.501345	1	1	0.0864389	4	LOC5573827	40S ribosomal protein S19a	40S ribosomal protein S19a	RpS19a
7.95069e-06	0.650193	0.52	0.153	0.100815	4	LOC5574452	G protein alpha i subunit	G protein alpha i subunit	Galphai
9.44469e-06	1.25257	1	0.994	0.119759	4	LOC5564259	NA	NA	NA
9.54767e-06	0.91028	0.92	0.915	0.121064	4	LOC5565589	cyclin G	cyclin G	CycG
9.71523e-06	0.501334	0.52	0.159	0.123189	4	LOC5578357	uncharacterized LOC5578357	uncharacterized LOC5578357	NA
9.85145e-06	0.832541	0.96	0.869	0.124916	4	LOC5579796	RNA polymerase-associated protein Rtf1	RNA polymerase-associated protein Rtf1	Rtf1
1.05329e-05	1.03717	0.76	0.449	0.133558	4	LOC110676462	proteoglycan 4-like	proteoglycan 4-like	NA
1.06372e-05	0.53413	0.96	0.989	0.134879	4	LOC5577478	60S ribosomal protein L10a	60S ribosomal protein L10a	RpL10Ab
1.14741e-05	1.63382	0.72	0.438	0.145491	4	LOC5576268	uncharacterized LOC5576268	uncharacterized LOC5576268	CG13539;CG12516;CG12637;CG11634;CG2336;CG5623;CG15717
1.23828e-05	0.463075	1	0.977	0.157014	4	LOC5566843	60S ribosomal protein L35a	60S ribosomal protein L35a	RpL35A
1.32426e-05	0.623057	0.96	0.977	0.167917	4	LOC5578927	nucleoplasmin-like protein	nucleoplasmin-like protein	Nlp;Nph
1.33612e-05	1.11002	0.6	0.233	0.16942	4	LOC5568854	cytospin-A	cytospin-A	CG13366
1.35494e-05	0.631432	0.52	0.165	0.171807	4	LOC5566048	uncharacterized LOC5566048	uncharacterized LOC5566048	NA
1.38759e-05	1.15627	0.72	0.381	0.175947	4	LOC5571711	neurotactin	neurotactin	Nrt
1.39276e-05	0.48637	1	1	0.176602	4	LOC5569670	40S ribosomal protein S29	40S ribosomal protein S29	RpS29
1.5348e-05	0.970072	0.96	0.756	0.194612	4	LOC5578745	titin homolog	titin homolog	NA
1.54441e-05	0.914008	0.72	0.335	0.195832	4	LOC5566165	uncharacterized LOC5566165	uncharacterized LOC5566165	NA
1.81935e-05	0.824368	0.52	0.17	0.230693	4	LOC5572990	uncharacterized LOC5572990	uncharacterized LOC5572990	fs(1)Yb;BoYb;SoYb
1.84993e-05	1.03574	0.8	0.545	0.234571	4	LOC5572265	ATP-dependent RNA helicase dbp2	ATP-dependent RNA helicase dbp2	NA
1.89711e-05	1.17739	0.6	0.25	0.240553	4	LOC5567634	TP53-regulating kinase	TP53-regulating kinase	Prpk
2.23286e-05	1.16996	0.88	0.534	0.283127	4	LOC5569395	homeobox protein cut	homeobox protein cut	ct
2.26588e-05	0.999821	0.84	0.494	0.287313	4	LOC5568035	zinc finger protein Noc	zinc finger protein Noc	noc
2.37431e-05	2.57963	0.84	0.557	0.301063	4	LOC5569212	double-stranded RNA-binding protein Staufen homolog 2	double-stranded RNA-binding protein Staufen homolog 2	NA
2.41482e-05	0.677322	0.96	0.926	0.3062	4	LOC5564556	60S ribosomal protein L5	60S ribosomal protein L5	RpL5
2.83507e-05	1.27764	0.72	0.5	0.359487	4	LOC5570801	protein RCC2 homolog	protein RCC2 homolog	CG9135
2.89818e-05	0.826214	0.84	0.614	0.367489	4	LOC5565224	septin-2	septin-2	2023-09-02
2.91782e-05	0.713035	0.92	0.852	0.36998	4	LOC5573249	serine/arginine-rich splicing factor 2	serine/arginine-rich splicing factor 2	SC35
4.25922e-05	0.955537	0.68	0.352	0.540069	4	LOC5568719	uncharacterized LOC5568719	uncharacterized LOC5568719	Amun
4.32989e-05	0.74581	0.72	0.432	0.54903	4	LOC110675614	chromobox protein homolog 1-like	chromobox protein homolog 1-like	HP1c
4.36024e-05	0.999156	0.8	0.562	0.552878	4	LOC5568016	serine/arginine-rich splicing factor 1A	serine/arginine-rich splicing factor 1A	SF2
4.62743e-05	0.953832	0.8	0.631	0.586758	4	LOC5574676	actin-like protein 6A	actin-like protein 6A	Bap55
4.77745e-05	1.24249	0.8	0.443	0.60578	4	LOC5565108	histone deacetylase Rpd3	histone deacetylase Rpd3	HDAC1
5.21806e-05	0.774939	0.72	0.375	0.66165	4	LOC5575925	putative RNA-binding protein 15	putative RNA-binding protein 15	nito
5.24872e-05	0.803181	0.88	0.642	0.665537	4	LOC5571484	acidic leucine-rich nuclear phosphoprotein 32 family member A	acidic leucine-rich nuclear phosphoprotein 32 family member A	Mapmodulin
5.26623e-05	1.03037	0.76	0.42	0.667758	4	LOC110679583	myb-like protein V	myb-like protein V	NA
5.62787e-05	0.582595	0.56	0.21	0.713613	4	LOC5579188	transcription factor Sp4	transcription factor Sp4	Spps
5.83583e-05	0.590441	0.6	0.233	0.739983	4	LOC5580156	neurogenic locus protein delta	neurogenic locus protein delta	NimC2
6.14099e-05	0.372675	0.6	0.227	0.778678	4	LOC5569068	WD repeat-containing protein 82	WD repeat-containing protein 82	Wdr82
6.40099e-05	0.616898	0.72	0.364	0.811646	4	LOC5574249	GATA zinc finger domain-containing protein 1	GATA zinc finger domain-containing protein 1	CG13367
6.44408e-05	0.393204	1	0.994	0.817109	4	LOC5568260	60S ribosomal protein L31	60S ribosomal protein L31	RpL31
6.48312e-05	0.840448	0.8	0.602	0.82206	4	LOC5574834	small nuclear ribonucleoprotein Sm D3	small nuclear ribonucleoprotein Sm D3	SmD3
6.54284e-05	1.50723	0.68	0.42	0.829632	4	LOC5573959	signal-induced proliferation-associated 1-like protein 2	signal-induced proliferation-associated 1-like protein 2	NA
6.752e-05	0.527939	0.64	0.273	0.856153	4	LOC5563706	ubiquitin-like protein 4A-B	ubiquitin-like protein 4A-B	CG7215
6.9584e-05	0.84714	0.64	0.318	0.882325	4	LOC5575496	FACT complex subunit spt16	FACT complex subunit spt16	dre4
7.25978e-05	0.886681	0.64	0.284	0.92054	4	LOC5564550	zinc finger MYM-type protein 4	zinc finger MYM-type protein 4	woc
7.32982e-05	0.424637	0.52	0.182	0.929421	4	LOC110678050	uncharacterized LOC110678050	uncharacterized LOC110678050	NA
7.7128e-05	0.956749	0.88	0.807	0.977983	4	LOC23687393	ABC transporter F family member 4	ABC transporter F family member 4	CG8289
7.99346e-05	0.964891	0.68	0.403	1	4	LOC5568239	putative oxidoreductase GLYR1 homolog	putative oxidoreductase GLYR1 homolog	Ndf
8.65143e-05	0.883396	0.52	0.193	1	4	LOC5568276	DNA polymerase iota	DNA polymerase iota	DNApol-iota
8.7654e-05	0.468451	0.96	0.989	1	4	LOC5580329	guanine nucleotide-binding protein subunit beta-like protein	guanine nucleotide-binding protein subunit beta-like protein	Rack1
8.96784e-05	0.398772	0.96	0.983	1	4	LOC5567848	60S ribosomal protein L8	60S ribosomal protein L8	RpL8
9.35897e-05	0.532475	0.6	0.244	1	4	LOC5572053	NTF2-related export protein	NTF2-related export protein	Nxt1
0.0001041	0.723481	0.88	0.739	1	4	LOC5564319	thioredoxin-related transmembrane protein 1	thioredoxin-related transmembrane protein 1	CG5554
0.000113589	1.0029	0.76	0.46	1	4	LOC5573854	DNA-(apurinic or apyrimidinic site) lyase	DNA-(apurinic or apyrimidinic site) lyase	Rrp1
0.000118382	0.765136	0.68	0.33	1	4	LOC5564490	titin homolog	titin homolog	NA
0.000124228	0.880753	0.68	0.358	1	4	LOC5574564	zinc finger protein 236	zinc finger protein 236	NA
0.000127395	0.972419	0.84	0.619	1	4	LOC5570989	probable small nuclear ribonucleoprotein G	probable small nuclear ribonucleoprotein G	SNRPG
0.000129755	0.952613	0.64	0.324	1	4	LOC5579871	autophagy-related protein 13 homolog	autophagy-related protein 13 homolog	Atg13
0.00014941	0.434512	0.96	0.972	1	4	LOC5573974	60S acidic ribosomal protein P0	60S acidic ribosomal protein P0	RpLP0
0.000157338	0.68966	0.88	0.625	1	4	LOC5573994	eukaryotic translation initiation factor eIF1	eukaryotic translation initiation factor eIF1	eIF1
0.000184958	0.379269	1	0.989	1	4	LOC5578123	40S ribosomal protein S16	40S ribosomal protein S16	RpS16
0.000197643	0.749019	1	0.807	1	4	LOC5564860	ATP-dependent RNA helicase bel	ATP-dependent RNA helicase bel	bel
0.000222149	0.59967	0.68	0.375	1	4	LOC5578219	cullin-4A	cullin-4A	Cul4
0.000226953	0.966724	0.64	0.312	1	4	LOC5568213	dystrophin	dystrophin	Dys
0.000233654	0.743619	0.8	0.557	1	4	LOC5566987	transcription initiation factor TFIID subunit 10	transcription initiation factor TFIID subunit 10	Taf10
0.000247409	0.81572	0.64	0.33	1	4	LOC5577582	cysteine proteinase inhibitor 1	cysteine proteinase inhibitor 1	NA
0.000265093	0.955938	0.72	0.466	1	4	LOC5569598	NA	NA	NA
0.000287039	0.874524	0.64	0.312	1	4	LOC110679281	NA	NA	NA
0.000343107	0.733772	0.72	0.466	1	4	LOC5568165	chromatin complexes subunit BAP18	chromatin complexes subunit BAP18	CG33695
0.000369489	0.715607	0.76	0.415	1	4	LOC5572383	probable nuclear transport factor 2	probable nuclear transport factor 2	Ntf-2;Ntf-2r
0.000402709	0.740962	0.8	0.591	1	4	LOC5568862	ubiquilin-1	ubiquilin-1	NA
0.00041457	0.981867	0.6	0.307	1	4	LOC5563890	sister chromatid cohesion protein PDS5 homolog B-B	sister chromatid cohesion protein PDS5 homolog B-B	pds5
0.00044111	0.828473	0.72	0.5	1	4	LOC5572564	probable histone-binding protein Caf1	probable histone-binding protein Caf1	Caf1-55
0.000452583	0.654785	0.88	0.688	1	4	LOC110676550	RNA-binding protein with serine-rich domain 1-A-like	RNA-binding protein with serine-rich domain 1-A-like	CG34334
0.000455036	0.854022	0.52	0.233	1	4	LOC110679043	anaphase-promoting complex subunit 10-like	anaphase-promoting complex subunit 10-like	APC10
0.000456416	0.83003	0.84	0.676	1	4	LOC5570792	titin homolog	titin homolog	NA
0.000463394	0.990193	0.6	0.352	1	4	LOC5579466	nucleosomal histone kinase 1	nucleosomal histone kinase 1	ball
0.000506325	0.723307	0.92	0.733	1	4	LOC5579176	nucleoprotein TPR	nucleoprotein TPR	Mtor
0.000575722	0.531809	0.8	0.472	1	4	LOC5576097	splicing factor U2AF 50 kDa subunit	splicing factor U2AF 50 kDa subunit	U2af50
0.000594583	0.635433	0.68	0.352	1	4	LOC110674801	NA	NA	NA
0.000608015	0.781446	0.76	0.562	1	4	LOC110674163	huntingtin-interacting protein K	huntingtin-interacting protein K	CG9922
0.000671756	0.875946	0.8	0.466	1	4	LOC5569070	LIM domain transcription factor LMO4	LIM domain transcription factor LMO4	CG5708
0.000751547	0.805651	0.88	0.739	1	4	LOC5570090	RNA-binding protein 1	RNA-binding protein 1	Rbp1-like;Rbp1
0.000751548	0.937646	0.6	0.307	1	4	LOC110677849	mucin-5AC-like	mucin-5AC-like	NA
0.000769779	0.728537	0.72	0.415	1	4	LOC5574293	LIM domain-binding protein 2	LIM domain-binding protein 2	Chi
0.000783289	0.376836	0.52	0.227	1	4	LOC5578364	protein arginine N-methyltransferase 6	protein arginine N-methyltransferase 6	Art8
0.000812999	0.518503	0.6	0.267	1	4	LOC5578794	la protein homolog	la protein homolog	La
0.000848198	0.631009	0.76	0.46	1	4	LOC5578150	hepatoma-derived growth factor	hepatoma-derived growth factor	Jasper
0.000858058	0.589246	0.96	0.875	1	4	LOC5570335	Y-box factor homolog	Y-box factor homolog	yps
0.000891764	0.613003	0.68	0.403	1	4	LOC5567996	proteasome subunit beta type-6	proteasome subunit beta type-6	Prosbeta1
0.000932266	0.53611	1	0.892	1	4	LOC23687502	probable splicing factor	probable splicing factor	x16
0.000936905	0.675543	0.96	0.989	1	4	LOC5568211	tubulin alpha-1 chain	tubulin alpha-1 chain	alphaTub84B;alphaTub84D
0.000949271	0.331522	0.96	0.989	1	4	LOC5572090	40S ribosomal protein S7	40S ribosomal protein S7	RpS7
0.000951615	0.872793	0.68	0.466	1	4	LOC5567100	proteasome subunit alpha type-7-1	proteasome subunit alpha type-7-1	Prosalpha4;Prosalpha4T1
0.000962226	0.478052	0.64	0.335	1	4	LOC5579111	eukaryotic translation initiation factor 5A	eukaryotic translation initiation factor 5A	eEF5
0.00096601	0.75693	0.76	0.5	1	4	LOC5571204	host cell factor	host cell factor	Hcf
0.00099385	0.751371	0.6	0.324	1	4	LOC110674760	enhancer of rudimentary homolog	enhancer of rudimentary homolog	e(r)
0.00101556	0.612614	0.52	0.222	1	4	LOC5567547	nuclear cap-binding protein subunit 2	nuclear cap-binding protein subunit 2	Cbp20
0.00105412	1.14897	0.72	0.443	1	4	LOC5576976	semaphorin-1A	semaphorin-1A	Sema1b
0.00108657	0.40364	0.56	0.261	1	4	LOC5564648	SWI/SNF-related matrix-associated actin-dependent regulator of chromatin subfamily B member 1	SWI/SNF-related matrix-associated actin-dependent regulator of chromatin subfamily B member 1	Snr1
0.001153	0.865032	0.8	0.619	1	4	LOC5576472	thioredoxin reductase 1	thioredoxin reductase 1	Trxr-1;Trxr-2
0.00121546	0.733973	0.64	0.312	1	4	LOC5565069	mushroom body large-type Kenyon cell-specific protein 1	mushroom body large-type Kenyon cell-specific protein 1	Eip93F
0.0012176	0.911638	0.68	0.528	1	4	LOC5573494	zinc finger CCCH domain-containing protein 15 homolog	zinc finger CCCH domain-containing protein 15 homolog	CG8635
0.00122649	0.630095	0.8	0.568	1	4	LOC5565307	chromodomain-helicase-DNA-binding protein 1	chromodomain-helicase-DNA-binding protein 1	NA
0.00123696	1.00915	0.56	0.278	1	4	LOC5570806	polycomb protein suz12	polycomb protein suz12	Su(z)12
0.00126124	0.751199	0.8	0.602	1	4	LOC5567061	structural maintenance of chromosomes protein 1A	structural maintenance of chromosomes protein 1A	SMC1
0.0012704	0.621245	0.84	0.705	1	4	LOC5567290	heterogeneous nuclear ribonucleoprotein H	heterogeneous nuclear ribonucleoprotein H	glo
0.00128325	0.373383	0.56	0.267	1	4	LOC5569493	histone acetyltransferase KAT8	histone acetyltransferase KAT8	mof
0.001296	0.67952	0.76	0.5	1	4	LOC5578155	ribosome biogenesis protein NSA2 homolog	ribosome biogenesis protein NSA2 homolog	Ip259
0.00130343	0.92467	0.8	0.602	1	4	LOC5577910	NHP2-like protein 1 homolog	NHP2-like protein 1 homolog	hoip
0.00134817	0.489188	0.76	0.489	1	4	LOC5565832	pre-mRNA-processing factor 40 homolog A	pre-mRNA-processing factor 40 homolog A	CG3542
0.00138772	0.743425	0.76	0.528	1	4	LOC5564604	ran-binding protein 3	ran-binding protein 3	RanBP3
0.00145313	0.403474	1	0.994	1	4	LOC5570108	40S ribosomal protein SA	40S ribosomal protein SA	sta
0.00146141	0.615648	0.96	0.949	1	4	LOC5564925	S-adenosylmethionine synthase	S-adenosylmethionine synthase	Sam-S
0.00148369	0.60663	0.68	0.409	1	4	LOC5565869	proteasome subunit alpha type-1	proteasome subunit alpha type-1	Prosalpha6;Prosalpha6T
0.00149165	0.67816	0.6	0.33	1	4	LOC5573895	bromodomain-containing protein 7	bromodomain-containing protein 7	CG7154
0.00151285	0.812229	0.72	0.42	1	4	LOC5575850	mitochondrial carrier protein Rim2	mitochondrial carrier protein Rim2	Rim2
0.00161645	0.473641	0.88	0.841	1	4	LOC5580325	serine/threonine-protein phosphatase PP2A	serine/threonine-protein phosphatase PP2A	mts
0.00162779	0.49629	1	0.96	1	4	LOC110678734	heat shock 70 kDa protein cognate 4	heat shock 70 kDa protein cognate 4	Hsc70-4
0.00168759	0.44404	0.56	0.284	1	4	LOC5575759	splicing factor 3B subunit 3	splicing factor 3B subunit 3	Sf3b3
0.00169854	0.505	0.88	0.784	1	4	LOC5571466	eukaryotic translation initiation factor 3 subunit F	eukaryotic translation initiation factor 3 subunit F	eIF3f1
0.00171934	0.529567	0.64	0.375	1	4	LOC5563955	serine/threonine-protein phosphatase 4 catalytic subunit	serine/threonine-protein phosphatase 4 catalytic subunit	Pp4-19C
0.00172323	0.690604	0.68	0.403	1	4	LOC5576266	26S proteasome non-ATPase regulatory subunit 11	26S proteasome non-ATPase regulatory subunit 11	Rpn6
0.00183283	0.58135	0.68	0.432	1	4	LOC5578827	cleavage stimulation factor subunit 2 tau variant	cleavage stimulation factor subunit 2 tau variant	CstF64
0.00184732	0.665013	0.8	0.608	1	4	LOC5563554	nuclear valosin-containing protein-like	nuclear valosin-containing protein-like	smid
0.00186179	0.633995	0.96	0.733	1	4	LOC5576214	ATP synthase subunit beta	ATP synthase subunit beta	ATPsynbeta
0.00202097	0.633727	0.76	0.67	1	4	LOC5574782	FACT complex subunit Ssrp1	FACT complex subunit Ssrp1	NA
0.00208297	0.492298	0.88	0.744	1	4	LOC5575715	protein krasavietz	protein krasavietz	kra
0.00214627	0.627443	0.56	0.284	1	4	LOC5575248	ARL14 effector protein	ARL14 effector protein	NA
0.00220616	0.401616	0.56	0.295	1	4	LOC5572040	J domain-containing protein CG6693	J domain-containing protein CG6693	CG6693
0.00234182	0.73615	0.84	0.625	1	4	LOC5580262	DNA topoisomerase 2	DNA topoisomerase 2	Top2
0.00258996	0.575531	0.76	0.528	1	4	LOC5580128	modifier of mdg4	modifier of mdg4	NA
0.00263719	0.492046	0.52	0.261	1	4	LOC5575078	inactive peptidyl-prolyl cis-trans isomerase shutdown	inactive peptidyl-prolyl cis-trans isomerase shutdown	shu
0.00264412	0.577604	0.52	0.256	1	4	LOC5574508	BRCA2-interacting transcriptional repressor EMSY	BRCA2-interacting transcriptional repressor EMSY	CG15356
0.00275655	0.670246	0.8	0.591	1	4	LOC5572208	serine-aspartate repeat-containing protein C	serine-aspartate repeat-containing protein C	CG4452
0.00282713	0.457491	0.8	0.557	1	4	LOC5572867	proteasome subunit alpha type-4	proteasome subunit alpha type-4	Prosalpha3T;Prosalpha3
0.00304751	0.692085	0.8	0.75	1	4	LOC5574966	neutral and basic amino acid transport protein rBAT	neutral and basic amino acid transport protein rBAT	CD98hc
0.00315279	0.387753	0.96	0.972	1	4	LOC5578625	40S ribosomal protein S13	40S ribosomal protein S13	RpS13
0.0032619	0.702977	0.72	0.585	1	4	LOC5572193	receptor expression-enhancing protein 5	receptor expression-enhancing protein 5	CG4960;ReepB
0.00330875	0.76462	0.68	0.443	1	4	LOC5578734	eukaryotic translation initiation factor 6	eukaryotic translation initiation factor 6	eIF6
0.00341684	0.608487	0.76	0.494	1	4	LOC5579168	proteasome subunit alpha type-3	proteasome subunit alpha type-3	Prosalpha7
0.00351064	0.559519	0.64	0.352	1	4	LOC5564640	SWI/SNF complex subunit SMARCC2	SWI/SNF complex subunit SMARCC2	NA
0.00363102	0.633678	0.72	0.506	1	4	LOC5570837	metastasis-associated protein MTA3	metastasis-associated protein MTA3	MTA1-like
0.00372221	0.542495	1	0.847	1	4	LOC5569595	poly(rC)-binding protein 3	poly(rC)-binding protein 3	mub
0.00374715	0.534175	0.64	0.455	1	4	LOC5571035	DNA-directed RNA polymerase II subunit RPB3	DNA-directed RNA polymerase II subunit RPB3	RpII33
0.00381005	0.594475	0.72	0.551	1	4	LOC5568244	AF4/FMR2 family member 4	AF4/FMR2 family member 4	lilli
0.00382014	0.513465	0.6	0.307	1	4	LOC5579896	methyl-CpG-binding domain protein 3	methyl-CpG-binding domain protein 3	MBD-like
0.00394212	0.431719	1	0.943	1	4	LOC5574747	high mobility group protein DSP1	high mobility group protein DSP1	NA
0.0041515	0.868069	0.88	0.767	1	4	LOC5576770	arginine-glutamic acid dipeptide repeats protein	arginine-glutamic acid dipeptide repeats protein	Gug
0.00423416	0.873059	0.76	0.659	1	4	LOC5566366	polyadenylate-binding protein 2	polyadenylate-binding protein 2	Pabp2
0.00425751	1.05742	0.52	0.267	1	4	LOC5565460	NA	NA	NA
0.00439657	0.629596	0.56	0.29	1	4	LOC5566525	CTP synthase	CTP synthase	CTPsyn
0.00442615	0.566341	0.68	0.551	1	4	LOC5576040	survival of motor neuron-related-splicing factor 30	survival of motor neuron-related-splicing factor 30	CG17454
0.00452916	0.676349	0.8	0.665	1	4	LOC23687402	transforming acidic coiled-coil-containing protein 1	transforming acidic coiled-coil-containing protein 1	tacc
0.00465468	0.622603	0.72	0.557	1	4	LOC5571898	uncharacterized LOC5571898	uncharacterized LOC5571898	e(y)3
0.00466857	0.63853	0.84	0.625	1	4	LOC5564596	neurogenic protein mastermind	neurogenic protein mastermind	mam
0.00481373	0.343304	0.88	0.682	1	4	LOC5566596	ubiquitin-like modifier-activating enzyme 1	ubiquitin-like modifier-activating enzyme 1	Uba1
0.00482791	0.379611	0.92	0.773	1	4	LOC5571500	proteasome activator complex subunit 3	proteasome activator complex subunit 3	REG
0.00497969	0.808389	0.88	0.665	1	4	LOC5577287	uncharacterized LOC5577287	uncharacterized LOC5577287	Dg
0.00506516	0.58086	0.6	0.318	1	4	LOC5573532	uncharacterized LOC5573532	uncharacterized LOC5573532	NA
0.00520857	0.643109	0.6	0.335	1	4	LOC5565563	KAT8 regulatory NSL complex subunit 2	KAT8 regulatory NSL complex subunit 2	dgt1
0.00544528	0.329391	0.68	0.426	1	4	LOC5564039	MICOS complex subunit Mic19	MICOS complex subunit Mic19	Chchd3
0.00570483	0.712646	0.68	0.432	1	4	LOC5564563	protein sprouty	protein sprouty	sty
0.00575637	0.433323	0.96	0.977	1	4	LOC110675493	60S ribosomal protein L28	60S ribosomal protein L28	RpL28
0.00586735	0.76693	0.84	0.756	1	4	LOC5571763	GTP-binding nuclear protein Ran	GTP-binding nuclear protein Ran	Ran
0.00588679	0.624554	0.88	0.835	1	4	LOC5577278	chromodomain-helicase-DNA-binding protein Mi-2 homolog	chromodomain-helicase-DNA-binding protein Mi-2 homolog	Mi-2
0.00588758	0.425065	1	0.989	1	4	LOC5569968	protein scylla	protein scylla	scyl;chrb
0.00605446	0.412717	0.92	0.83	1	4	LOC5571006	ATP-dependent RNA helicase DBP2	ATP-dependent RNA helicase DBP2	mahe
0.00614959	0.535739	0.76	0.631	1	4	LOC110681523	small nuclear ribonucleoprotein F	small nuclear ribonucleoprotein F	SmF
0.00629975	0.447759	0.64	0.381	1	4	LOC23687648	NA	NA	NA
0.00636683	0.34735	1	0.977	1	4	LOC5576244	tubulin beta-1 chain	tubulin beta-1 chain	betaTub56D
0.00680696	0.533671	0.84	0.659	1	4	LOC5572793	dentin sialophosphoprotein	dentin sialophosphoprotein	PNUTS
0.00688883	0.627509	0.68	0.506	1	4	LOC5568716	proteasome subunit beta type-4	proteasome subunit beta type-4	Prosbeta7
0.00710283	0.47122	0.64	0.46	1	4	LOC5564379	eukaryotic initiation factor 4A-III	eukaryotic initiation factor 4A-III	CG7483
0.00720411	0.405951	0.68	0.426	1	4	LOC5569162	craniofacial development protein 1	craniofacial development protein 1	Yeti
0.0072384	0.650594	0.6	0.33	1	4	LOC5564063	retinitis pigmentosa 1-like 1 protein	retinitis pigmentosa 1-like 1 protein	NA
0.00744437	0.528138	0.56	0.301	1	4	LOC110673983	ADP-ribosylation factor-like protein 2	ADP-ribosylation factor-like protein 2	Arl2
0.0075962	0.515262	0.76	0.557	1	4	LOC23687783	DNA-directed RNA polymerase II subunit RPB1	DNA-directed RNA polymerase II subunit RPB1	RpII215
0.00787668	0.442785	0.56	0.307	1	4	LOC5563932	INO80 complex subunit B	INO80 complex subunit B	CG10395
0.00789226	0.665403	0.68	0.449	1	4	LOC5577497	lachesin	lachesin	Ama
0.00808587	0.502648	0.52	0.273	1	4	LOC5569643	protein BUD31 homolog	protein BUD31 homolog	l(1)10Bb
0.00821973	0.56242	0.76	0.5	1	4	LOC5575134	uncharacterized LOC5575134	uncharacterized LOC5575134	CG8878
0.00855637	0.38579	0.52	0.295	1	4	LOC5574182	mediator of RNA polymerase II transcription subunit 18	mediator of RNA polymerase II transcription subunit 18	MED18
0.00878155	1.17783	0.52	0.295	1	4	LOC5567467	transmembrane channel-like protein 7	transmembrane channel-like protein 7	NA
0.00888366	0.585725	0.84	0.659	1	4	LOC5576658	probable ribosome biogenesis protein RLP24	probable ribosome biogenesis protein RLP24	RpL24-like
0.00971473	0.564148	0.6	0.398	1	4	LOC5574638	apoptosis-stimulating of p53 protein 2	apoptosis-stimulating of p53 protein 2	ASPP
0.00986162	0.571877	0.76	0.591	1	4	LOC5567461	transcription factor GAGA	transcription factor GAGA	Trl
0.0099603	0.492499	0.64	0.466	1	4	LOC5563654	SUMO-activating enzyme subunit 1	SUMO-activating enzyme subunit 1	Aos1
